# Supplementary material for: 5-Bromo-3-ethyl­sulfinyl-7-methyl-2-(4-methyl­phen­yl)-1-benzo­furan
Source: Acta Crystallogr Sect E Struct Rep Online. 2014 Mar 22;70(Pt 4):o461. doi: 10.1107/S1600536814005844 (PMC3998609; doi:10.1107/S1600536814005844)
Supplement: Supplementary file 1 [file e-70-0o461-sup1.cif]

##############################################################################
#                                                                            #
# This CIF contains the data in a paper accepted for publication in          #
# Acta Crystallographica Section E. It conforms to the requirements of       #
# Notes for Authors for Acta Crystallographica Section E, and has been       #
# peer reviewed under the auspices of the IUCr Commission on Journals.       #
#                                                                            #
# Full details of the Crystallographic Information File format               #
# are given in the paper "The Crystallographic Information File (CIF):       #
# a New Standard Archive File for Crystallography" by S. R. Hall, F. H.      #
# Allen and I. D. Brown [Acta Cryst. (1991), A47, 655-685].                  #
#                                                                            #
# The current version of the core CIF dictionary is obtainable from          #
# ftp://ftp.iucr.org/pub/cif_core.dic.                                       #
#                                                                            #
# Software is freely available for graphical display of the structure(s)     #
# in this CIF. For information consult the CIF software page                 #
# http://www.iucr.org/resources/cif/software.                                #
#                                                                            #
# This file may be used for bona fide research purposes within the           #
# scientific community so long as proper attribution is given to the journal # 
# article from which it was obtained.                                        #
#                                                                            #
##############################################################################
data_I
_database_code_depnum_ccdc_archive 'CCDC 992016'
_audit_creation_method     'form.cif (version 2.0)'
_journal_data_validation_number     ?
_journal_date_recd_electronic     2014-03-14
_journal_date_accepted     2014-03-16
_journal_name_full     'Acta Crystallographica, Section E'
_journal_year     2014
_journal_volume     70
_journal_issue      4
_journal_page_first     o461
_journal_page_last     o461
_journal_paper_category     QO
_journal_paper_doi     10.1107/S1600536814005844
_journal_coeditor_code     FJ2667
_publ_contact_author_name     'Prof. Uk Lee'
_publ_contact_author_address
;
 Department of Chemistry, Pukyong National University, 599-1 Daeyeon 3-dong
 Nam-gu, Busan 608-737, Republic of Korea
;
_publ_contact_author_email     'uklee@pknu.ac.kr'
_publ_contact_author_fax     '+82-51-629-5583'
_publ_contact_author_phone     '+82-51-629-5596'
_publ_section_title
;
5-Bromo-3-ethylsulfinyl-7-methyl-2-(4-methylphenyl)-1-benzofuran
;
loop_
    _publ_author_name
    _publ_author_address
    'Choi, Hong Dae'
;
 Department of Chemistry, Dongeui University, San 24 Kaya-dong
 Busanjin-gu, Busan 614-714, Republic of Korea
;
    'Seo, Pil Ja'
;
 Department of Chemistry, Dongeui University, San 24 Kaya-dong
 Busanjin-gu, Busan 614-714, Republic of Korea
;
    'Lee, Uk'
;
 Department of Chemistry, Pukyong National University,
 599-1 Daeyeon 3-dong
 Nam-gu, Busan 608-737, Republic of Korea
;
_publ_section_synopsis     .
_chemical_name_systematic
;
5-Bromo-3-ethylsulfinyl-7-methyl-2-(4-methylphenyl)-1-benzofuran
;
_chemical_name_common     ?
_chemical_formula_moiety     'C18 H17 Br O2 S'
_chemical_formula_sum     'C18 H17 Br O2 S'
_chemical_formula_iupac     'C18 H17 Br O2 S'
_chemical_formula_weight     377.29
_chemical_melting_point_gt     420
_chemical_melting_point_lt     419
_symmetry_cell_setting     triclinic
_symmetry_space_group_name_H-M     'P -1'
_symmetry_space_group_name_Hall     '-P 1'
loop_
    _symmetry_equiv_pos_as_xyz
    'x, y, z'
    '-x, -y, -z'
_cell_length_a     7.3921(2)
_cell_length_b     10.2909(3)
_cell_length_c     11.8701(3)
_cell_angle_alpha     68.8670(10)
_cell_angle_beta     89.1460(10)
_cell_angle_gamma     71.3610(10)
_cell_volume     792.91(4)
_cell_formula_units_Z     2
_cell_measurement_reflns_used     8443
_cell_measurement_theta_min     2.25
_cell_measurement_theta_max     28.27
_cell_measurement_temperature     173(2)
_exptl_crystal_description     'Block'
_exptl_crystal_colour     'colourless'
_exptl_crystal_size_max     0.37
_exptl_crystal_size_mid     0.25
_exptl_crystal_size_min     0.22
_exptl_crystal_density_diffrn     1.580
_exptl_crystal_density_meas     ?
_exptl_crystal_density_method     'not measured'
_exptl_crystal_F_000     384
_exptl_absorpt_coefficient_mu     2.728
_exptl_absorpt_correction_type     multi-scan
_exptl_absorpt_process_details     '(<i>SADABS</i>; Bruker, 2009)'
_exptl_absorpt_correction_T_min     0.5345
_exptl_absorpt_correction_T_max     0.7457
_exptl_special_details     ?
_diffrn_ambient_temperature     173(2)
_diffrn_radiation_type     MoK\a
_diffrn_radiation_wavelength     0.71073
_diffrn_radiation_source     'rotating anode'
_diffrn_radiation_monochromator     'graphite multilayer'
_diffrn_measurement_device_type     'Bruker SMART APEXII CCD'
_diffrn_measurement_method     '\f and \w scans'
_diffrn_detector_area_resol_mean     10.0
_diffrn_reflns_number     13645
_diffrn_reflns_av_R_equivalents     0.0353
_diffrn_reflns_av_sigmaI/netI     0.0280
_diffrn_reflns_theta_min     1.85
_diffrn_reflns_theta_max     27.00
_diffrn_reflns_theta_full     27.00
_diffrn_measured_fraction_theta_max     0.997
_diffrn_measured_fraction_theta_full     0.997
_diffrn_reflns_limit_h_min     -8
_diffrn_reflns_limit_h_max     9
_diffrn_reflns_limit_k_min     -11
_diffrn_reflns_limit_k_max     13
_diffrn_reflns_limit_l_min     -15
_diffrn_reflns_limit_l_max     15
_diffrn_standards_number     0
_diffrn_standards_interval_count     ?
_diffrn_standards_interval_time     ?
_diffrn_standards_decay_%     ?
_refine_special_details
;
 Refinement of F^2^ against ALL reflections.  The weighted R-factor wR and
 goodness of fit S are based on F^2^, conventional R-factors R are based
 on F, with F set to zero for negative F^2^. The threshold expression of
 F^2^ > 2sigma(F^2^) is used only for calculating R-factors(gt) etc. and is
 not relevant to the choice of reflections for refinement.  R-factors based
 on F^2^ are statistically about twice as large as those based on F, and R-
 factors based on ALL data will be even larger.
;
_reflns_number_total     3457
_reflns_number_gt     3145
_reflns_threshold_expression     I>2\s(I)
_refine_ls_structure_factor_coef     Fsqd
_refine_ls_matrix_type     full
_refine_ls_R_factor_all     0.0325
_refine_ls_R_factor_gt     0.0285
_refine_ls_wR_factor_gt     0.0733
_refine_ls_wR_factor_ref     0.0755
_refine_ls_goodness_of_fit_ref     1.043
_refine_ls_restrained_S_all     1.043
_refine_ls_number_reflns     3457
_refine_ls_number_parameters     202
_refine_ls_number_restraints     0
_refine_ls_hydrogen_treatment     constr
_refine_ls_weighting_scheme     calc
_refine_ls_weighting_details
         'calc w=1/[\s^2^(Fo^2^)+(0.0422P)^2^+0.3263P] where P=(Fo^2^+2Fc^2^)/3'
_atom_sites_solution_hydrogens     difmap
_atom_sites_solution_primary     direct
_atom_sites_solution_secondary     difmap
_refine_ls_shift/su_max     0.001
_refine_ls_shift/su_mean     0.000
_refine_diff_density_max     0.656
_refine_diff_density_min     -0.470
_refine_ls_extinction_method     none
_refine_ls_extinction_coef     ?
loop_
    _atom_type_symbol
    _atom_type_description
    _atom_type_scat_dispersion_real
    _atom_type_scat_dispersion_imag
    _atom_type_scat_source
    'C' 'C' 0.0033 0.0016
                         'International Tables Vol C Tables 4.2.6.8 and 6.1.1.4'
    'H' 'H' 0.0000 0.0000
                         'International Tables Vol C Tables 4.2.6.8 and 6.1.1.4'
    'O' 'O' 0.0106 0.0060
                         'International Tables Vol C Tables 4.2.6.8 and 6.1.1.4'
    'S' 'S' 0.1246 0.1234
                         'International Tables Vol C Tables 4.2.6.8 and 6.1.1.4'
    'Br' 'Br' -0.2901 2.4595
                         'International Tables Vol C Tables 4.2.6.8 and 6.1.1.4'
_computing_data_collection     '<i>APEX2</i> (Bruker, 2009)'
_computing_cell_refinement     '<i>SAINT</i> (Bruker, 2009)'
_computing_data_reduction     '<i>SAINT</i> (Bruker, 2009)'
_computing_structure_solution     '<i>SHELXS97</i> (Sheldrick, 2008)'
_computing_structure_refinement     '<i>SHELXL97</i> (Sheldrick, 2008)'
_computing_molecular_graphics
;
<i>ORTEP-3 for Windows</i> (Farrugia, 2012) and
<i>DIAMOND</i> (Brandenburg, 1998)
;
_computing_publication_material     '<i>SHELXL97</i> (Sheldrick, 2008)'
loop_
    _atom_site_type_symbol
    _atom_site_label
    _atom_site_fract_x
    _atom_site_fract_y
    _atom_site_fract_z
    _atom_site_U_iso_or_equiv
    _atom_site_adp_type
    _atom_site_calc_flag
    _atom_site_refinement_flags
    _atom_site_occupancy
    _atom_site_symmetry_multiplicity
    _atom_site_disorder_assembly
    _atom_site_disorder_group
    Br Br1 0.99213(3) 0.28117(2) 1.076443(17) 0.03316(9) Uani d . 1 2 . .
    S S1 0.64111(7) 0.80626(5) 0.58929(4) 0.02572(12) Uani d . 1 2 . .
    O O1 0.80567(19) 0.41973(14) 0.55125(12) 0.0243(3) Uani d . 1 2 . .
    O O2 0.7922(2) 0.81341(17) 0.66688(15) 0.0380(4) Uani d . 1 2 . .
    C C1 0.7074(3) 0.6207(2) 0.60113(17) 0.0226(4) Uani d . 1 2 . .
    C C2 0.7941(3) 0.4927(2) 0.71109(17) 0.0232(4) Uani d . 1 2 . .
    C C3 0.8306(3) 0.4680(2) 0.83342(17) 0.0251(4) Uani d . 1 2 . .
    H H3 0.7908 0.5463 0.8627 0.030 Uiso calc R 1 2 . .
    C C4 0.9278(3) 0.3240(2) 0.90957(17) 0.0262(4) Uani d . 1 2 . .
    C C5 0.9886(3) 0.2066(2) 0.86941(18) 0.0269(4) Uani d . 1 2 . .
    H H5 1.0556 0.1097 0.9262 0.032 Uiso calc R 1 2 . .
    C C6 0.9532(3) 0.2284(2) 0.74878(18) 0.0252(4) Uani d . 1 2 . .
    C C7 0.8532(3) 0.3738(2) 0.67370(17) 0.0231(4) Uani d . 1 2 . .
    C C8 0.7173(3) 0.5711(2) 0.50770(17) 0.0231(4) Uani d . 1 2 . .
    C C9 1.0208(3) 0.1073(2) 0.70051(19) 0.0314(4) Uani d . 1 2 . .
    H H9A 0.9108 0.0820 0.6816 0.047 Uiso calc R 1 2 . .
    H H9B 1.1140 0.0198 0.7618 0.047 Uiso calc R 1 2 . .
    H H9C 1.0816 0.1406 0.6266 0.047 Uiso calc R 1 2 . .
    C C10 0.6536(3) 0.6380(2) 0.37788(17) 0.0236(4) Uani d . 1 2 . .
    C C11 0.5193(3) 0.7799(2) 0.32352(18) 0.0273(4) Uani d . 1 2 . .
    H H11 0.4689 0.8370 0.3715 0.033 Uiso calc R 1 2 . .
    C C12 0.4589(3) 0.8382(2) 0.20024(18) 0.0302(4) Uani d . 1 2 . .
    H H12 0.3686 0.9355 0.1646 0.036 Uiso calc R 1 2 . .
    C C13 0.5276(3) 0.7571(2) 0.12746(18) 0.0305(4) Uani d . 1 2 . .
    C C14 0.6616(3) 0.6152(2) 0.18236(19) 0.0309(4) Uani d . 1 2 . .
    H H14 0.7102 0.5578 0.1345 0.037 Uiso calc R 1 2 . .
    C C15 0.7248(3) 0.5567(2) 0.30458(18) 0.0273(4) Uani d . 1 2 . .
    H H15 0.8175 0.4604 0.3395 0.033 Uiso calc R 1 2 . .
    C C16 0.4606(3) 0.8183(3) -0.00608(19) 0.0407(5) Uani d . 1 2 . .
    H H16A 0.3793 0.7662 -0.0213 0.061 Uiso calc R 1 2 . .
    H H16B 0.5721 0.8047 -0.0517 0.061 Uiso calc R 1 2 . .
    H H16C 0.3865 0.9241 -0.0324 0.061 Uiso calc R 1 2 . .
    C C17 0.4326(3) 0.8128(2) 0.67180(19) 0.0314(5) Uani d . 1 2 . .
    H H17A 0.4619 0.7210 0.7452 0.038 Uiso calc R 1 2 . .
    H H17B 0.4015 0.8974 0.6986 0.038 Uiso calc R 1 2 . .
    C C18 0.2603(3) 0.8292(2) 0.5931(2) 0.0336(5) Uani d . 1 2 . .
    H H18A 0.2232 0.9248 0.5247 0.050 Uiso calc R 1 2 . .
    H H18B 0.1527 0.8241 0.6418 0.050 Uiso calc R 1 2 . .
    H H18C 0.2939 0.7492 0.5621 0.050 Uiso calc R 1 2 . .
loop_
    _atom_site_aniso_label
    _atom_site_aniso_U_11
    _atom_site_aniso_U_22
    _atom_site_aniso_U_33
    _atom_site_aniso_U_12
    _atom_site_aniso_U_13
    _atom_site_aniso_U_23
    Br1 0.03870(14) 0.03266(13) 0.02694(12) -0.01276(9) -0.00261(8) -0.00897(9)
    S1 0.0267(2) 0.0211(2) 0.0298(2) -0.00751(18) 0.00028(19) -0.01041(18)
    O1 0.0245(7) 0.0218(6) 0.0263(6) -0.0059(5) 0.0029(5) -0.0104(5)
    O2 0.0368(9) 0.0364(8) 0.0449(9) -0.0163(7) -0.0060(7) -0.0162(7)
    C1 0.0182(9) 0.0212(9) 0.0288(9) -0.0062(7) 0.0028(7) -0.0103(7)
    C2 0.0171(9) 0.0233(9) 0.0291(9) -0.0067(7) 0.0035(7) -0.0098(7)
    C3 0.0231(9) 0.0256(9) 0.0287(9) -0.0088(7) 0.0026(7) -0.0122(8)
    C4 0.0240(10) 0.0307(10) 0.0258(9) -0.0109(8) 0.0015(7) -0.0111(8)
    C5 0.0211(9) 0.0237(9) 0.0331(10) -0.0070(7) 0.0004(8) -0.0079(8)
    C6 0.0184(9) 0.0244(9) 0.0332(10) -0.0067(7) 0.0031(7) -0.0118(8)
    C7 0.0194(9) 0.0250(9) 0.0273(9) -0.0083(7) 0.0038(7) -0.0118(7)
    C8 0.0173(9) 0.0212(9) 0.0308(9) -0.0064(7) 0.0045(7) -0.0101(7)
    C9 0.0299(11) 0.0227(9) 0.0382(11) -0.0026(8) 0.0025(8) -0.0129(8)
    C10 0.0212(9) 0.0274(9) 0.0260(9) -0.0123(7) 0.0048(7) -0.0107(7)
    C11 0.0239(10) 0.0287(10) 0.0299(10) -0.0085(8) 0.0045(8) -0.0122(8)
    C12 0.0222(10) 0.0313(10) 0.0327(10) -0.0086(8) 0.0020(8) -0.0076(8)
    C13 0.0260(10) 0.0408(12) 0.0272(10) -0.0178(9) 0.0049(8) -0.0102(8)
    C14 0.0320(11) 0.0383(11) 0.0311(10) -0.0180(9) 0.0102(8) -0.0176(9)
    C15 0.0279(10) 0.0259(9) 0.0310(10) -0.0118(8) 0.0069(8) -0.0118(8)
    C16 0.0367(12) 0.0562(15) 0.0283(10) -0.0197(11) 0.0034(9) -0.0112(10)
    C17 0.0298(11) 0.0311(10) 0.0316(10) -0.0036(8) 0.0054(8) -0.0156(8)
    C18 0.0290(11) 0.0328(11) 0.0440(12) -0.0119(9) 0.0085(9) -0.0189(9)
_geom_special_details
;
 All esds (except the esd in the dihedral angle between two l.s. planes)
 are estimated using the full covariance matrix.  The cell esds are taken
 into account individually in the estimation of esds in distances, angles
 and torsion angles; correlations between esds in cell parameters are only
 used when they are defined by crystal symmetry.  An approximate (isotropic)
 treatment of cell esds is used for estimating esds involving l.s. planes.
;
loop_
    _geom_bond_atom_site_label_1
    _geom_bond_atom_site_label_2
    _geom_bond_site_symmetry_2
    _geom_bond_distance
    _geom_bond_publ_flag
    Br1 C4 . 1.8996(19) ?
    Br1 O2 2_767 3.1284(15) ?
    S1 O2 . 1.4943(15) ?
    S1 C1 . 1.7658(19) ?
    S1 C17 . 1.810(2) ?
    O1 C7 . 1.369(2) ?
    O1 C8 . 1.378(2) ?
    C1 C8 . 1.370(3) ?
    C1 C2 . 1.447(3) ?
    C2 C7 . 1.389(3) ?
    C2 C3 . 1.396(3) ?
    C3 C4 . 1.379(3) ?
    C3 H3 . 0.9500 ?
    C4 C5 . 1.397(3) ?
    C5 C6 . 1.382(3) ?
    C5 H5 . 0.9500 ?
    C6 C7 . 1.390(3) ?
    C6 C9 . 1.496(3) ?
    C8 C10 . 1.456(3) ?
    C9 H9A . 0.9800 ?
    C9 H9B . 0.9800 ?
    C9 H9C . 0.9800 ?
    C10 C11 . 1.396(3) ?
    C10 C15 . 1.401(3) ?
    C11 C12 . 1.384(3) ?
    C11 H11 . 0.9500 ?
    C12 C13 . 1.392(3) ?
    C12 H12 . 0.9500 ?
    C13 C14 . 1.395(3) ?
    C13 C16 . 1.503(3) ?
    C14 C15 . 1.377(3) ?
    C14 H14 . 0.9500 ?
    C15 H15 . 0.9500 ?
    C16 H16A . 0.9800 ?
    C16 H16B . 0.9800 ?
    C16 H16C . 0.9800 ?
    C17 C18 . 1.519(3) ?
    C17 H17A . 0.9900 ?
    C17 H17B . 0.9900 ?
    C18 H18A . 0.9800 ?
    C18 H18B . 0.9800 ?
    C18 H18C . 0.9800 ?
loop_
    _geom_angle_atom_site_label_1
    _geom_angle_atom_site_label_2
    _geom_angle_atom_site_label_3
    _geom_angle_site_symmetry_1
    _geom_angle_site_symmetry_3
    _geom_angle
    _geom_angle_publ_flag
    C4 Br1 O2 . 2_767 164.97(7) ?
    O2 S1 C1 . . 106.64(9) ?
    O2 S1 C17 . . 106.82(10) ?
    C1 S1 C17 . . 98.32(10) ?
    C7 O1 C8 . . 107.13(14) ?
    C8 C1 C2 . . 107.24(16) ?
    C8 C1 S1 . . 127.11(15) ?
    C2 C1 S1 . . 124.84(14) ?
    C7 C2 C3 . . 119.30(17) ?
    C7 C2 C1 . . 104.87(16) ?
    C3 C2 C1 . . 135.80(17) ?
    C4 C3 C2 . . 116.46(17) ?
    C4 C3 H3 . . 121.8 ?
    C2 C3 H3 . . 121.8 ?
    C3 C4 C5 . . 123.18(18) ?
    C3 C4 Br1 . . 119.36(15) ?
    C5 C4 Br1 . . 117.42(14) ?
    C6 C5 C4 . . 121.36(17) ?
    C6 C5 H5 . . 119.3 ?
    C4 C5 H5 . . 119.3 ?
    C5 C6 C7 . . 114.64(17) ?
    C5 C6 C9 . . 123.41(17) ?
    C7 C6 C9 . . 121.92(18) ?
    O1 C7 C2 . . 110.82(16) ?
    O1 C7 C6 . . 124.11(16) ?
    C2 C7 C6 . . 125.04(18) ?
    C1 C8 O1 . . 109.93(16) ?
    C1 C8 C10 . . 135.84(17) ?
    O1 C8 C10 . . 114.21(16) ?
    C6 C9 H9A . . 109.5 ?
    C6 C9 H9B . . 109.5 ?
    H9A C9 H9B . . 109.5 ?
    C6 C9 H9C . . 109.5 ?
    H9A C9 H9C . . 109.5 ?
    H9B C9 H9C . . 109.5 ?
    C11 C10 C15 . . 118.32(17) ?
    C11 C10 C8 . . 122.23(17) ?
    C15 C10 C8 . . 119.43(17) ?
    C12 C11 C10 . . 120.49(18) ?
    C12 C11 H11 . . 119.8 ?
    C10 C11 H11 . . 119.8 ?
    C11 C12 C13 . . 121.33(19) ?
    C11 C12 H12 . . 119.3 ?
    C13 C12 H12 . . 119.3 ?
    C12 C13 C14 . . 117.90(18) ?
    C12 C13 C16 . . 121.8(2) ?
    C14 C13 C16 . . 120.3(2) ?
    C15 C14 C13 . . 121.33(19) ?
    C15 C14 H14 . . 119.3 ?
    C13 C14 H14 . . 119.3 ?
    C14 C15 C10 . . 120.62(18) ?
    C14 C15 H15 . . 119.7 ?
    C10 C15 H15 . . 119.7 ?
    C13 C16 H16A . . 109.5 ?
    C13 C16 H16B . . 109.5 ?
    H16A C16 H16B . . 109.5 ?
    C13 C16 H16C . . 109.5 ?
    H16A C16 H16C . . 109.5 ?
    H16B C16 H16C . . 109.5 ?
    C18 C17 S1 . . 111.08(15) ?
    C18 C17 H17A . . 109.4 ?
    S1 C17 H17A . . 109.4 ?
    C18 C17 H17B . . 109.4 ?
    S1 C17 H17B . . 109.4 ?
    H17A C17 H17B . . 108.0 ?
    C17 C18 H18A . . 109.5 ?
    C17 C18 H18B . . 109.5 ?
    H18A C18 H18B . . 109.5 ?
    C17 C18 H18C . . 109.5 ?
    H18A C18 H18C . . 109.5 ?
    H18B C18 H18C . . 109.5 ?
loop_
    _geom_torsion_atom_site_label_1
    _geom_torsion_atom_site_label_2
    _geom_torsion_atom_site_label_3
    _geom_torsion_atom_site_label_4
    _geom_torsion_site_symmetry_1
    _geom_torsion_site_symmetry_2
    _geom_torsion_site_symmetry_3
    _geom_torsion_site_symmetry_4
    _geom_torsion
    _geom_torsion_publ_flag
    O2 S1 C1 C8 . . . . -130.72(18) ?
    C17 S1 C1 C8 . . . . 118.85(18) ?
    O2 S1 C1 C2 . . . . 37.58(19) ?
    C17 S1 C1 C2 . . . . -72.85(18) ?
    C8 C1 C2 C7 . . . . 0.9(2) ?
    S1 C1 C2 C7 . . . . -169.35(14) ?
    C8 C1 C2 C3 . . . . 179.1(2) ?
    S1 C1 C2 C3 . . . . 8.8(3) ?
    C7 C2 C3 C4 . . . . 1.0(3) ?
    C1 C2 C3 C4 . . . . -177.0(2) ?
    C2 C3 C4 C5 . . . . 0.1(3) ?
    C2 C3 C4 Br1 . . . . 177.69(14) ?
    C3 C4 C5 C6 . . . . -0.4(3) ?
    Br1 C4 C5 C6 . . . . -178.01(15) ?
    C4 C5 C6 C7 . . . . -0.4(3) ?
    C4 C5 C6 C9 . . . . 177.98(19) ?
    C8 O1 C7 C2 . . . . 1.0(2) ?
    C8 O1 C7 C6 . . . . -176.82(18) ?
    C3 C2 C7 O1 . . . . -179.73(16) ?
    C1 C2 C7 O1 . . . . -1.2(2) ?
    C3 C2 C7 C6 . . . . -1.9(3) ?
    C1 C2 C7 C6 . . . . 176.64(18) ?
    C5 C6 C7 O1 . . . . 179.12(17) ?
    C9 C6 C7 O1 . . . . 0.7(3) ?
    C5 C6 C7 C2 . . . . 1.6(3) ?
    C9 C6 C7 C2 . . . . -176.86(19) ?
    C2 C1 C8 O1 . . . . -0.3(2) ?
    S1 C1 C8 O1 . . . . 169.66(13) ?
    C2 C1 C8 C10 . . . . 177.6(2) ?
    S1 C1 C8 C10 . . . . -12.4(3) ?
    C7 O1 C8 C1 . . . . -0.4(2) ?
    C7 O1 C8 C10 . . . . -178.87(16) ?
    C1 C8 C10 C11 . . . . -15.2(4) ?
    O1 C8 C10 C11 . . . . 162.70(17) ?
    C1 C8 C10 C15 . . . . 166.5(2) ?
    O1 C8 C10 C15 . . . . -15.6(3) ?
    C15 C10 C11 C12 . . . . -0.1(3) ?
    C8 C10 C11 C12 . . . . -178.39(19) ?
    C10 C11 C12 C13 . . . . 0.8(3) ?
    C11 C12 C13 C14 . . . . -0.7(3) ?
    C11 C12 C13 C16 . . . . 179.0(2) ?
    C12 C13 C14 C15 . . . . -0.2(3) ?
    C16 C13 C14 C15 . . . . -179.9(2) ?
    C13 C14 C15 C10 . . . . 0.9(3) ?
    C11 C10 C15 C14 . . . . -0.8(3) ?
    C8 C10 C15 C14 . . . . 177.56(18) ?
    O2 S1 C17 C18 . . . . 171.58(14) ?
    C1 S1 C17 C18 . . . . -78.14(16) ?
_iucr_refine_instructions_details
;
TITL 1243 IN P-1
CELL  0.71073  7.39210 10.29090 11.87010 68.86700 89.14600 71.36100
ZERR 2  0.00020  0.00030  0.00030  0.00100  0.00100  0.00100
LATT 1
SFAC C H O S BR
UNIT 36 34 4 2 2
TEMP -100
PLAN 30
FMAP 2
L.S. 15
OMIT -3 54
EQIV $1 2-x, 1-y, 2-z
BIND Br1 O2_$1
MPLA 9 C1 C2 C3 C4 C5 C6 C7 C8 O1 C9
MPLA 6 C10 C11 C12 C13 C14 C15
ACTA
CONF
BOND $H
WGHT    0.042200    0.326300
FVAR       0.18599
BR1   5    0.992128    0.281169    1.076443    11.00000    0.03870    0.03266 =
         0.02694   -0.00897   -0.00261   -0.01276
S1    4    0.641114    0.806258    0.589287    11.00000    0.02674    0.02105 =
         0.02980   -0.01041    0.00028   -0.00751
O1    3    0.805674    0.419728    0.551253    11.00000    0.02447    0.02183 =
         0.02627   -0.01038    0.00287   -0.00589
O2    3    0.792185    0.813414    0.666876    11.00000    0.03682    0.03637 =
         0.04495   -0.01622   -0.00598   -0.01627
C1    1    0.707418    0.620662    0.601125    11.00000    0.01821    0.02124 =
         0.02878   -0.01034    0.00283   -0.00616
C2    1    0.794085    0.492746    0.711095    11.00000    0.01713    0.02335 =
         0.02907   -0.00984    0.00347   -0.00668
C3    1    0.830645    0.468035    0.833418    11.00000    0.02310    0.02558 =
         0.02871   -0.01215    0.00263   -0.00879
AFIX  43
H3    2    0.790754    0.546260    0.862682    11.00000   -1.20000
AFIX   0
C4    1    0.927765    0.324020    0.909572    11.00000    0.02397    0.03065 =
         0.02576   -0.01113    0.00148   -0.01092
C5    1    0.988577    0.206572    0.869405    11.00000    0.02109    0.02375 =
         0.03308   -0.00792    0.00039   -0.00698
AFIX  43
H5    2    1.055589    0.109748    0.926162    11.00000   -1.20000
AFIX   0
C6    1    0.953247    0.228353    0.748779    11.00000    0.01843    0.02436 =
         0.03321   -0.01176    0.00310   -0.00666
C7    1    0.853196    0.373835    0.673698    11.00000    0.01945    0.02499 =
         0.02730   -0.01184    0.00381   -0.00829
C8    1    0.717266    0.571103    0.507703    11.00000    0.01731    0.02118 =
         0.03084   -0.01011    0.00455   -0.00638
C9    1    1.020759    0.107260    0.700510    11.00000    0.02986    0.02268 =
         0.03823   -0.01289    0.00248   -0.00256
AFIX 137
H9A   2    0.910840    0.082041    0.681573    11.00000   -1.50000
H9B   2    1.114034    0.019845    0.761790    11.00000   -1.50000
H9C   2    1.081618    0.140588    0.626556    11.00000   -1.50000
AFIX   0
C10   1    0.653640    0.637957    0.377877    11.00000    0.02122    0.02736 =
         0.02598   -0.01066    0.00476   -0.01233
C11   1    0.519273    0.779948    0.323524    11.00000    0.02391    0.02871 =
         0.02987   -0.01218    0.00448   -0.00846
AFIX  43
H11   2    0.468943    0.836986    0.371506    11.00000   -1.20000
AFIX   0
C12   1    0.458861    0.838215    0.200244    11.00000    0.02222    0.03130 =
         0.03271   -0.00759    0.00202   -0.00858
AFIX  43
H12   2    0.368647    0.935519    0.164602    11.00000   -1.20000
AFIX   0
C13   1    0.527610    0.757131    0.127456    11.00000    0.02602    0.04084 =
         0.02723   -0.01016    0.00488   -0.01779
C14   1    0.661605    0.615193    0.182364    11.00000    0.03200    0.03829 =
         0.03108   -0.01764    0.01017   -0.01796
AFIX  43
H14   2    0.710206    0.557754    0.134451    11.00000   -1.20000
AFIX   0
C15   1    0.724800    0.556712    0.304580    11.00000    0.02788    0.02591 =
         0.03099   -0.01185    0.00689   -0.01178
AFIX  43
H15   2    0.817528    0.460363    0.339524    11.00000   -1.20000
AFIX   0
C16   1    0.460571    0.818332   -0.006078    11.00000    0.03667    0.05621 =
         0.02828   -0.01116    0.00337   -0.01967
AFIX 137
H16A  2    0.379329    0.766176   -0.021278    11.00000   -1.50000
H16B  2    0.572141    0.804668   -0.051679    11.00000   -1.50000
H16C  2    0.386530    0.924060   -0.032351    11.00000   -1.50000
AFIX   0
C17   1    0.432618    0.812831    0.671801    11.00000    0.02981    0.03110 =
         0.03158   -0.01558    0.00543   -0.00361
AFIX  23
H17A  2    0.461938    0.720952    0.745154    11.00000   -1.20000
H17B  2    0.401457    0.897384    0.698562    11.00000   -1.20000
AFIX   0
C18   1    0.260295    0.829174    0.593112    11.00000    0.02898    0.03276 =
         0.04396   -0.01890    0.00851   -0.01194
AFIX 137
H18A  2    0.223206    0.924778    0.524726    11.00000   -1.50000
H18B  2    0.152662    0.824121    0.641768    11.00000   -1.50000
H18C  2    0.293872    0.749167    0.562088    11.00000   -1.50000
HKLF 4
REM  1243 IN P-1
REM R1 =  0.0285 for   3145 Fo > 4sig(Fo)  and  0.0325 for all   3457 data
REM    202 parameters refined using      0 restraints
END
WGHT      0.0422      0.3263
REM Highest difference peak  0.656,  deepest hole -0.470,  1-sigma level  0.080
Q1    1   1.0425  0.1819  1.1185  11.00000  0.05    0.66
Q2    1   0.9318  0.3754  1.0328  11.00000  0.05    0.63
Q3    1   0.9526  0.3214  0.9853  11.00000  0.05    0.60
Q4    1   0.6117  0.8851  0.5175  11.00000  0.05    0.54
Q5    1   1.0230  0.2487  1.1585  11.00000  0.05    0.52
Q6    1   0.6904  0.7059  0.5990  11.00000  0.05    0.46
Q7    1   0.7507  0.5668  0.6615  11.00000  0.05    0.44
Q8    1   0.6919  0.6094  0.4425  11.00000  0.05    0.41
Q9    1   0.9143  0.3025  0.7051  11.00000  0.05    0.40
Q10   1   0.8304  0.4315  0.6941  11.00000  0.05    0.39
Q11   1   0.7634  0.5057  0.5256  11.00000  0.05    0.39
Q12   1   0.7125  0.6126  0.5437  11.00000  0.05    0.38
Q13   1   0.8039  0.4844  0.7619  11.00000  0.05    0.38
Q14   1   0.6925  0.6012  0.3391  11.00000  0.05    0.37
Q15   1   0.6910  0.7696  0.6768  11.00000  0.05    0.34
Q16   1   0.6065  0.7150  0.3378  11.00000  0.05    0.32
Q17   1   0.7161  0.6043  0.2398  11.00000  0.05    0.32
Q18   1   0.8353  0.3915  0.6141  11.00000  0.05    0.32
Q19   1   0.8713  0.3988  0.8802  11.00000  0.05    0.31
Q20   1   0.5775  0.6835  0.1591  11.00000  0.05    0.31
Q21   1   0.9436  0.2714  0.8742  11.00000  0.05    0.31
Q22   1   0.9636  0.1999  0.8146  11.00000  0.05    0.31
Q23   1   0.5011  0.7917  0.0594  11.00000  0.05    0.30
Q24   1   0.9728  0.1341  0.6185  11.00000  0.05    0.28
Q25   1   0.9790  0.1708  0.7167  11.00000  0.05    0.27
Q26   1   0.5039  0.8027  0.1632  11.00000  0.05    0.27
Q27   1   0.5245  0.8168  0.2520  11.00000  0.05    0.26
Q28   1   0.8042  0.4165  0.5171  11.00000  0.05    0.25
Q29   1   1.0350  0.0379  0.7402  11.00000  0.05    0.24
Q30   1   0.7206  0.5160  0.3223  11.00000  0.05    0.24
;
