# Supplementary material for: 5-Bromo-3-ethyl­sulfinyl-7-methyl-2-(4-methyl­phen­yl)-1-benzo­furan
Source: Acta Crystallogr Sect E Struct Rep Online. 2014 Mar 22;70(Pt 4):o461. doi: 10.1107/S1600536814005844 (PMC3998609; doi:10.1107/S1600536814005844)
Supplement: Supplementary file 2 [file e-70-0o461-Isup2.hkl]

# 
# h,k,l, Fc-squared, Fo-squared, sigma(Fo-squared) and status flag 
# 
data_I
_shelx_title ' 1243 IN P-1' 
_shelx_refln_list_code          4 
_shelx_F_calc_maximum      161.56 
_exptl_crystal_F_000       384.00 
_reflns_d_resolution_high  0.7828 
 
loop_ 
 _symmetry_equiv_pos_as_xyz 
 'x, y, z' 
 '-x, -y, -z' 
 
_cell_length_a     7.3921 
_cell_length_b    10.2909 
_cell_length_c    11.8701 
_cell_angle_alpha  68.867 
_cell_angle_beta   89.146 
_cell_angle_gamma  71.361 
 
_shelx_F_squared_multiplier     1.000 
 
loop_ 
 _refln_index_h 
 _refln_index_k 
 _refln_index_l 
 _refln_F_squared_calc 
 _refln_F_squared_meas 
 _refln_F_squared_sigma 
 _refln_observed_status 
   1   0   0     1445.16     1777.39     36.37 o 
   2   0   0     1967.07     2366.43     38.53 o 
   3   0   0     2480.04     2797.00     48.44 o 
   4   0   0     2362.33     2784.19     58.25 o 
   5   0   0     1203.46     1177.30     20.87 o 
   6   0   0     1354.55     1411.32     30.16 o 
   7   0   0       73.44       76.52      5.61 o 
   8   0   0       91.79       89.95      7.76 o 
  -8   1   0       64.91       60.00      7.08 o 
  -7   1   0      119.29       99.76      6.24 o 
  -6   1   0       48.98       49.81      3.93 o 
  -5   1   0      743.20      752.24     15.02 o 
  -4   1   0        2.61        5.59      0.73 o 
  -3   1   0      351.99      397.33      5.31 o 
  -2   1   0        3.18        2.61      0.38 o 
  -1   1   0      120.69      118.01      2.12 o 
   0   1   0     1952.81     2011.44     22.01 o 
   1   1   0     2125.98     2413.89     51.87 o 
   2   1   0    10084.74    14578.54    672.24 o 
   3   1   0      548.54      762.33     24.63 o 
   4   1   0      171.42      173.92      7.73 o 
   5   1   0      758.85      903.85     32.22 o 
   6   1   0       85.78       89.41      4.15 o 
   7   1   0        1.25       -1.18      2.92 o 
   8   1   0      354.01      325.08     12.37 o 
   9   1   0        6.03        0.24      5.89 o 
  -8   2   0      198.51      200.79     11.65 o 
  -7   2   0        6.10        5.04      3.90 o 
  -6   2   0        3.55        4.03      4.09 o 
  -5   2   0      981.37      943.87     17.17 o 
  -4   2   0     1316.01     1441.34     21.22 o 
  -3   2   0     1352.44     1335.12     18.16 o 
  -2   2   0     2319.61     2369.60     28.71 o 
  -1   2   0      594.71      596.43      8.14 o 
   0   2   0    11610.10    10424.85    177.93 o 
   1   2   0      155.24      161.38      3.02 o 
   2   2   0    26100.83    26606.22    875.58 o 
   3   2   0     4649.30     5801.91    282.90 o 
   4   2   0      702.89      828.17     34.13 o 
   5   2   0      151.95      156.90      6.84 o 
   6   2   0     2444.58     2709.67     95.10 o 
   7   2   0       84.78       87.55      7.22 o 
   8   2   0      251.07      261.52      9.03 o 
   9   2   0      178.74      174.84     13.88 o 
  -7   3   0      147.20      139.50      7.60 o 
  -6   3   0       21.25       12.27      3.66 o 
  -5   3   0      240.59      240.30      5.95 o 
  -4   3   0     1139.94     1120.12     21.62 o 
  -3   3   0      667.52      695.87      9.20 o 
  -2   3   0      257.07      208.03      3.26 o 
  -1   3   0     2216.68     2333.84     30.87 o 
   0   3   0     1948.29     2041.00     27.43 o 
   1   3   0     2716.00     2632.24     40.96 o 
   2   3   0     1345.97     1459.69     27.44 o 
   3   3   0     1434.57     1571.21     36.69 o 
   4   3   0     1576.63     2026.50     73.19 o 
   5   3   0      560.00      613.07     13.71 o 
   6   3   0       99.16      111.32      6.24 o 
   7   3   0      117.47      157.31     13.31 o 
   8   3   0      124.94      131.74      8.64 o 
   9   3   0        1.42       -0.47      5.80 o 
  -7   4   0       24.68       18.56      5.35 o 
  -6   4   0        9.11       14.45      3.60 o 
  -5   4   0      556.92      538.37     11.38 o 
  -4   4   0        8.28       10.31      1.68 o 
  -3   4   0      129.42      119.20      2.57 o 
  -2   4   0     2436.72     2520.61     35.22 o 
  -1   4   0      154.35      168.86      2.80 o 
   0   4   0      504.32      457.28      6.42 o 
   1   4   0     2771.40     2760.47     43.19 o 
   2   4   0      863.11      964.67     18.30 o 
   3   4   0      176.25      144.33      3.43 o 
   4   4   0     3865.24     4210.62     81.89 o 
   5   4   0      361.52      398.05      9.46 o 
   6   4   0      752.00      803.35     26.48 o 
   7   4   0        8.40        8.71      3.94 o 
   8   4   0       68.22       78.92      9.97 o 
   9   4   0       91.09      121.68     13.01 o 
  -6   5   0      306.73      292.41      8.45 o 
  -5   5   0       28.85       31.69      3.00 o 
  -4   5   0      636.46      599.68     10.80 o 
  -3   5   0      197.10      186.68      3.76 o 
  -2   5   0     1369.91     1375.85     20.56 o 
  -1   5   0     3376.27     3326.54     48.70 o 
   0   5   0      392.11      453.70      6.80 o 
   1   5   0     3008.69     3086.60     48.41 o 
   2   5   0     1498.55     1460.75     26.45 o 
   3   5   0      439.91      425.86      9.46 o 
   4   5   0      481.22      478.08     10.01 o 
   5   5   0     1465.69     1501.48     29.76 o 
   6   5   0      354.76      372.36     11.68 o 
   7   5   0      125.03      150.48      6.97 o 
   8   5   0       19.74       22.48      4.69 o 
   9   5   0       58.20       68.73      8.53 o 
  -6   6   0        4.01        1.85      3.50 o 
  -5   6   0       99.65       98.50      4.46 o 
  -4   6   0       96.34       88.32      2.71 o 
  -3   6   0       33.28       37.90      2.07 o 
  -2   6   0      491.92      468.17      7.61 o 
  -1   6   0       10.74       10.87      1.11 o 
   0   6   0       16.71       30.55      1.19 o 
   1   6   0     1650.72     1668.57     32.76 o 
   2   6   0        2.99        2.74      0.85 o 
   3   6   0      422.23      413.46     10.62 o 
   4   6   0      725.07      767.49     18.10 o 
   5   6   0       87.37       91.64      3.22 o 
   6   6   0      705.39      726.77     25.70 o 
   7   6   0      551.33      569.87     27.75 o 
   8   6   0       37.11       36.68      4.80 o 
   9   6   0        6.37       17.78      6.13 o 
  -5   7   0        5.25       -0.87      3.68 o 
  -4   7   0      469.64      450.19      9.78 o 
  -3   7   0       88.63      102.51      2.96 o 
  -2   7   0      182.69      186.77      4.44 o 
  -1   7   0      893.95      842.14     14.50 o 
   0   7   0      109.68      123.99      3.00 o 
   1   7   0      924.14      954.78     20.74 o 
   2   7   0      510.61      464.89     10.61 o 
   3   7   0      559.59      570.05     16.34 o 
   4   7   0     1086.45     1025.60     37.43 o 
   5   7   0     1012.62      983.36     27.31 o 
   6   7   0       72.33       65.87      3.75 o 
   7   7   0     1042.63      988.19     34.84 o 
   8   7   0       48.01       52.18      5.42 o 
   9   7   0        6.43       21.10      8.38 o 
  -4   8   0        7.84        8.72      2.74 o 
  -3   8   0       49.57       56.09      3.40 o 
  -2   8   0       78.14       75.55      3.26 o 
  -1   8   0       10.44       14.00      1.83 o 
   0   8   0      208.15      200.39      4.29 o 
   1   8   0      142.49      132.67      4.30 o 
   2   8   0        1.12       -0.60      1.32 o 
   3   8   0        0.82        1.40      2.16 o 
   4   8   0        0.57        1.05      2.17 o 
   5   8   0        0.76        3.32      2.43 o 
   6   8   0       68.43       73.42      4.15 o 
   7   8   0       95.16      105.77      7.28 o 
   8   8   0       28.14       15.74      4.55 o 
  -3   9   0       56.11       62.80      3.58 o 
  -2   9   0       16.27       12.05      2.41 o 
  -1   9   0      262.76      274.77     14.89 o 
   0   9   0      324.26      333.91      8.51 o 
   1   9   0       29.61       29.92      2.82 o 
   2   9   0      237.88      226.04     10.17 o 
   3   9   0      263.56      274.54     11.60 o 
   4   9   0      172.84      173.65      7.05 o 
   5   9   0      944.49      944.47     33.45 o 
   6   9   0       86.31       87.09      5.00 o 
   7   9   0      230.10      219.24     11.22 o 
   8   9   0       54.99       70.54      9.83 o 
  -2  10   0       55.54       61.50      3.68 o 
  -1  10   0       16.46       19.82      2.50 o 
   0  10   0      262.87      296.93     10.67 o 
   1  10   0       53.70       53.48      3.59 o 
   2  10   0       10.33        8.96      6.07 o 
   3  10   0      180.97      165.93     13.30 o 
   4  10   0       58.61       50.30      7.23 o 
   5  10   0       35.96       38.16      6.65 o 
   6  10   0      418.16      380.44     22.84 o 
   7  10   0       31.71       36.42      7.52 o 
  -1  11   0       43.51       46.25      4.34 o 
   0  11   0      296.84      309.03     13.01 o 
   1  11   0        3.24        1.83      2.84 o 
   2  11   0      190.44      197.16     15.90 o 
   3  11   0      246.23      258.73     18.50 o 
   4  11   0        8.62        6.36      6.36 o 
   5  11   0      274.78      247.17     17.63 o 
   6  11   0       73.57       81.52      9.54 o 
   2  12   0       27.55       32.67      8.96 o 
   3  12   0      216.69      228.96     17.92 o 
   4  12   0       40.43       46.83      9.25 o 
  -6 -11   1       85.99       93.95     10.99 o 
  -5 -11   1        4.29       10.99      6.65 o 
  -4 -11   1      140.22      132.11     12.43 o 
  -3 -11   1       71.89       68.80      9.54 o 
  -2 -11   1       82.62       90.48     10.99 o 
  -1 -11   1      143.41      177.47      7.95 o 
   0 -11   1       42.51       42.50      4.34 o 
  -7 -10   1        5.50        3.47      7.52 o 
  -6 -10   1       13.45        6.07      6.36 o 
  -5 -10   1       26.19       21.39      6.36 o 
  -4 -10   1        0.38        0.29      5.20 o 
  -3 -10   1      153.02      147.72     13.01 o 
  -2 -10   1       30.61       29.16      3.13 o 
  -1 -10   1       38.18       46.53      3.64 o 
   0 -10   1      187.45      203.80      9.25 o 
   1 -10   1        0.00       -1.12      2.29 o 
   2 -10   1        1.33        2.96      2.45 o 
  -8  -9   1       15.35       14.17      7.81 o 
  -7  -9   1       34.99       48.42      6.65 o 
  -6  -9   1      252.57      259.70     12.46 o 
  -5  -9   1      278.08      263.42      9.48 o 
  -4  -9   1       86.08       93.15      5.05 o 
  -3  -9   1      325.23      312.78     13.13 o 
  -2  -9   1       90.36      101.50      5.35 o 
  -1  -9   1      292.38      286.65      9.97 o 
   0  -9   1      702.94      700.07     16.61 o 
   1  -9   1        4.37        4.68      1.99 o 
   2  -9   1      326.49      323.01      9.67 o 
   3  -9   1       73.87       75.27      4.01 o 
  -8  -8   1      558.24      535.33     22.05 o 
  -7  -8   1        2.26        0.72      4.65 o 
  -6  -8   1        3.74        1.69      3.95 o 
  -5  -8   1      793.13      805.16     23.04 o 
  -4  -8   1      196.91      192.47      9.80 o 
  -3  -8   1      144.76      147.44      6.11 o 
  -2  -8   1      243.17      229.01      6.18 o 
  -1  -8   1        6.78        7.15      1.72 o 
   0  -8   1      788.25      776.21     13.58 o 
   1  -8   1      219.24      208.17      4.99 o 
   2  -8   1        3.46        2.74      1.84 o 
   3  -8   1      176.03      167.35      5.28 o 
   4  -8   1       48.19       63.96      3.19 o 
  -9  -7   1      178.04      218.55     18.50 o 
  -8  -7   1        3.06        4.55      5.39 o 
  -7  -7   1        5.61        2.72      4.31 o 
  -6  -7   1      375.88      352.06     14.41 o 
  -5  -7   1      158.06      160.20     10.01 o 
  -4  -7   1       20.90       28.61      2.67 o 
  -3  -7   1     1660.09     1666.09     45.15 o 
  -2  -7   1      268.42      266.45      6.67 o 
  -1  -7   1      127.25      123.34      3.86 o 
   0  -7   1     1245.61     1211.47     20.48 o 
   1  -7   1       88.74       93.74      2.77 o 
   2  -7   1      704.84      667.22     12.57 o 
   3  -7   1      211.50      215.97      7.88 o 
   4  -7   1       56.70       58.09      2.76 o 
   5  -7   1      234.00      224.33     10.08 o 
  -9  -6   1       70.85       64.47     10.70 o 
  -8  -6   1     1160.77     1166.25     44.58 o 
  -7  -6   1       19.98       29.58      4.98 o 
  -6  -6   1      319.52      331.45     13.80 o 
  -5  -6   1      717.12      691.67     17.89 o 
  -4  -6   1      412.93      434.62     11.74 o 
  -3  -6   1      958.02      912.89     25.17 o 
  -2  -6   1     3060.24     3065.60     64.62 o 
  -1  -6   1       19.16       16.03      1.54 o 
   0  -6   1      294.75      273.72      5.00 o 
   1  -6   1     1005.59      964.08     14.95 o 
   2  -6   1      163.97      171.32      3.67 o 
   3  -6   1      392.33      378.13      6.82 o 
   4  -6   1       45.46       52.93      2.29 o 
   5  -6   1        4.35        5.43      3.21 o 
  -9  -5   1      195.85      170.54     12.72 o 
  -8  -5   1      116.84      105.20      6.64 o 
  -7  -5   1        0.17        3.27      4.16 o 
  -6  -5   1        4.02        5.10      4.05 o 
  -5  -5   1      129.74      119.33      4.48 o 
  -4  -5   1        9.36       10.83      1.10 o 
  -3  -5   1      336.84      339.08      7.93 o 
  -2  -5   1      200.55      247.90      4.98 o 
  -1  -5   1      105.75      107.04      3.43 o 
   0  -5   1     3444.66     3430.10     56.81 o 
   1  -5   1      188.13      177.87      3.48 o 
   2  -5   1        3.76        3.98      0.90 o 
   3  -5   1      250.13      257.25      4.84 o 
   4  -5   1      287.09      264.06      5.38 o 
   5  -5   1       84.89       84.09      4.68 o 
   6  -5   1       97.86       87.73      4.43 o 
  -9  -4   1        8.42       -0.72      9.11 o 
  -8  -4   1      189.78      227.01     15.49 o 
  -7  -4   1      961.47     1072.59     53.64 o 
  -6  -4   1     2335.20     2523.03     95.23 o 
  -5  -4   1      687.21      725.29     16.56 o 
  -4  -4   1     3333.25     3533.54     68.79 o 
  -3  -4   1      687.23      691.85     13.99 o 
  -2  -4   1     4364.97     4522.86     80.87 o 
  -1  -4   1     2354.14     2336.91     35.86 o 
   0  -4   1     2822.15     2922.51     42.95 o 
   1  -4   1     2191.70     2069.71     32.48 o 
   2  -4   1      330.42      317.32      5.25 o 
   3  -4   1      473.23      443.17      7.50 o 
   4  -4   1      958.60      966.96     18.98 o 
   5  -4   1       69.51       68.02      3.12 o 
   6  -4   1       31.16       37.97      4.48 o 
   7  -4   1      203.94      197.46     10.90 o 
  -9  -3   1      101.90      109.82      9.30 o 
  -8  -3   1      201.15      216.25     13.56 o 
  -7  -3   1      570.32      631.10     54.11 o 
  -6  -3   1     1722.56     2099.07    101.33 o 
  -5  -3   1      140.08      154.99      4.43 o 
  -4  -3   1      404.10      464.62     11.92 o 
  -3  -3   1        0.85        3.45      0.95 o 
  -2  -3   1       75.42       80.11      1.97 o 
  -1  -3   1      649.95      627.21     10.01 o 
   0  -3   1        5.91        2.93      0.46 o 
   1  -3   1      625.61      625.47      9.46 o 
   2  -3   1      286.17      381.25      5.73 o 
   3  -3   1      317.18      311.68      4.60 o 
   4  -3   1        1.02        0.44      1.38 o 
   5  -3   1      102.56       94.41      3.37 o 
   6  -3   1      406.36      375.85     12.40 o 
   7  -3   1        7.74        3.32      4.65 o 
  -9  -2   1       38.66       35.70      7.66 o 
  -8  -2   1      275.68      292.84      9.99 o 
  -7  -2   1      474.27      512.81     25.95 o 
  -6  -2   1      189.61      214.28     20.28 o 
  -5  -2   1     1063.07     1288.73     32.23 o 
  -4  -2   1    12486.04    15038.70    312.30 o 
  -3  -2   1      931.81     1041.26     24.48 o 
  -2  -2   1    10505.16    11203.55    207.99 o 
  -1  -2   1     6737.20     6573.33    131.31 o 
   0  -2   1      837.26      831.95     11.33 o 
   1  -2   1     5420.97     5385.57     70.97 o 
   2  -2   1     7996.20     8336.64    100.72 o 
   3  -2   1     1229.71     1184.05     17.75 o 
   4  -2   1      938.36      890.61     14.21 o 
   5  -2   1      102.07       91.08      3.87 o 
   6  -2   1      278.92      269.77      9.93 o 
   7  -2   1      788.45      780.02     22.78 o 
   8  -2   1        4.17       -1.37      5.01 o 
  -9  -1   1      169.30      170.23     17.49 o 
  -8  -1   1       11.79       13.15      3.97 o 
  -7  -1   1      207.27      198.77      7.42 o 
  -6  -1   1      134.98      135.69      5.21 o 
  -5  -1   1      182.36      172.47      3.99 o 
  -4  -1   1     1706.66     2160.65     60.36 o 
  -3  -1   1      954.56     1126.73     25.79 o 
  -2  -1   1     8310.71    10101.10    182.37 o 
  -1  -1   1      114.74      135.66      1.82 o 
   0  -1   1        2.30       -0.22      0.15 o 
   1  -1   1      495.16      528.60      6.96 o 
   2  -1   1      102.25       91.02      1.68 o 
   3  -1   1       68.54       75.63      1.52 o 
   4  -1   1      520.50      619.22      9.32 o 
   5  -1   1      155.90      144.61      4.03 o 
   6  -1   1      128.94      114.04      5.51 o 
   7  -1   1        5.43        0.96      3.73 o 
   8  -1   1       22.82       26.69      5.71 o 
  -8   0   1       17.82       20.53      5.93 o 
  -7   0   1      378.31      375.87     11.07 o 
  -6   0   1      663.43      669.37     15.58 o 
  -5   0   1       93.83       93.36      3.13 o 
  -4   0   1      594.27      673.06     10.09 o 
  -3   0   1      577.18      564.71      9.20 o 
  -2   0   1    20846.15    21714.38    384.13 o 
  -1   0   1     9030.70     9319.07    208.72 o 
   0   0   1       19.26       21.28      0.31 o 
   1   0   1     1885.63     2006.54     27.89 o 
   2   0   1     5668.73     6396.10     80.74 o 
   3   0   1      955.68      971.97     15.41 o 
   4   0   1     2521.44     2735.50     45.67 o 
   5   0   1      996.72      984.95     18.22 o 
   6   0   1       25.53       26.35      2.26 o 
   7   0   1      270.12      266.62     10.11 o 
   8   0   1       77.56       69.58      6.95 o 
  -8   1   1      155.70      149.69     17.06 o 
  -7   1   1      130.24      124.95      7.05 o 
  -6   1   1      271.24      242.49      7.32 o 
  -5   1   1      688.59      690.56     12.82 o 
  -4   1   1      100.11       83.08      1.81 o 
  -3   1   1     2519.31     2660.65     35.57 o 
  -2   1   1      330.41      349.62      4.50 o 
  -1   1   1     3163.05     3419.38     39.69 o 
   0   1   1      159.34      157.99      2.85 o 
   1   1   1      106.38      113.89      2.24 o 
   2   1   1       85.58      119.63      2.39 o 
   3   1   1      311.12      334.81      6.05 o 
   4   1   1       12.91       18.19      1.14 o 
   5   1   1      767.93      866.46     18.35 o 
   6   1   1       56.36       60.99      2.82 o 
   7   1   1       35.07       33.29      4.39 o 
   8   1   1       58.06       63.88      5.83 o 
   9   1   1       14.14       15.90      6.50 o 
  -8   2   1       16.86       12.43      5.93 o 
  -7   2   1       58.25       67.37      5.59 o 
  -6   2   1      461.10      446.91     14.18 o 
  -5   2   1        2.17        2.42      1.27 o 
  -4   2   1      301.27      314.11      4.90 o 
  -3   2   1      576.46      570.00      7.47 o 
  -2   2   1        7.45        9.34      0.47 o 
  -1   2   1     1792.45     1824.23     23.07 o 
   0   2   1     5895.75     5982.29     70.96 o 
   1   2   1     1552.08     1631.49     35.67 o 
   2   2   1      260.96      270.54      9.25 o 
   3   2   1       79.82       72.90      2.78 o 
   4   2   1      641.36      720.05     18.10 o 
   5   2   1     1470.92     1644.10     52.20 o 
   6   2   1        5.50        6.60      1.99 o 
   7   2   1      171.44      169.36      6.49 o 
   8   2   1      166.11      165.64      8.16 o 
   9   2   1        2.48       -4.42      5.21 o 
  -7   3   1        3.15       -0.30      3.82 o 
  -6   3   1      226.52      196.68      8.30 o 
  -5   3   1      924.26      923.67     18.33 o 
  -4   3   1       96.39       83.01      2.33 o 
  -3   3   1     2646.02     2724.34     34.60 o 
  -2   3   1      457.41      449.76      6.43 o 
  -1   3   1     1212.77     1160.08     14.85 o 
   0   3   1     9261.91     9158.17    113.44 o 
   1   3   1     3937.94     4054.65     74.55 o 
   2   3   1      283.20      354.69      8.24 o 
   3   3   1     2101.73     2109.84     59.08 o 
   4   3   1      155.79      175.44      6.39 o 
   5   3   1     1070.43     1218.67     35.28 o 
   6   3   1      371.71      416.93     13.96 o 
   7   3   1       45.88       53.25      5.73 o 
   8   3   1       84.97      102.08      5.85 o 
   9   3   1       57.77       61.60     10.84 o 
  -7   4   1        4.98       13.83      5.19 o 
  -6   4   1      147.76      145.21      5.63 o 
  -5   4   1       12.66        8.60      2.34 o 
  -4   4   1       43.39       44.18      1.82 o 
  -3   4   1      200.97      196.16      3.43 o 
  -2   4   1      510.12      550.65      7.89 o 
  -1   4   1      864.83      912.47     12.36 o 
   0   4   1     1529.43     1604.77     19.52 o 
   1   4   1        3.01        4.51      0.45 o 
   2   4   1      545.45      561.61     10.82 o 
   3   4   1      633.65      681.37     16.40 o 
   4   4   1       57.83       58.76      2.96 o 
   5   4   1     1238.18     1319.97     31.39 o 
   6   4   1       14.74       15.19      1.23 o 
   7   4   1       32.15       38.20      3.96 o 
   8   4   1      183.16      198.74      8.47 o 
   9   4   1        4.09        7.18      5.41 o 
  -6   5   1       33.83       34.56      3.48 o 
  -5   5   1      361.13      348.19      9.16 o 
  -4   5   1       12.03       14.16      1.30 o 
  -3   5   1      656.64      644.36     10.58 o 
  -2   5   1      505.89      452.22      7.18 o 
  -1   5   1      470.16      441.93      6.60 o 
   0   5   1     3377.41     3356.05     46.57 o 
   1   5   1     2045.76     2020.51     31.78 o 
   2   5   1      687.89      674.50     12.20 o 
   3   5   1     3250.52     3309.96     68.72 o 
   4   5   1      162.89      146.86      4.62 o 
   5   5   1      575.46      562.01     16.73 o 
   6   5   1     1576.39     1573.38     50.08 o 
   7   5   1      240.64      258.96     15.59 o 
   8   5   1       68.83       81.49      4.99 o 
   9   5   1      194.16      218.76     11.83 o 
  -6   6   1        2.11        2.87      3.84 o 
  -5   6   1       18.34       12.80      2.96 o 
  -4   6   1       20.67       18.19      1.57 o 
  -3   6   1       18.90       18.62      1.46 o 
  -2   6   1      629.90      598.13     10.04 o 
  -1   6   1      227.92      223.72      3.93 o 
   0   6   1       16.01       11.85      1.26 o 
   1   6   1      160.70      158.98      3.54 o 
   2   6   1        1.74        0.60      0.73 o 
   3   6   1      103.05       96.01      4.05 o 
   4   6   1      194.34      191.87      5.07 o 
   5   6   1      453.55      464.90     10.94 o 
   6   6   1       25.06       26.12      3.04 o 
   7   6   1        6.79        3.87      3.23 o 
   8   6   1       74.53       81.87      4.87 o 
   9   6   1        9.45        7.10      5.76 o 
  -5   7   1      135.61      146.44      7.03 o 
  -4   7   1       28.41       37.02      3.80 o 
  -3   7   1      146.24      141.93      4.35 o 
  -2   7   1      357.95      358.47      6.36 o 
  -1   7   1       10.70       14.55      2.06 o 
   0   7   1      267.08      242.87      4.73 o 
   1   7   1     2128.71     2042.89     43.53 o 
   2   7   1     1249.88     1259.01     26.95 o 
   3   7   1     1359.93     1315.57     35.43 o 
   4   7   1      506.38      501.46     14.42 o 
   5   7   1      119.93      125.36      4.67 o 
   6   7   1     1103.55     1080.68     31.84 o 
   7   7   1      381.73      368.84     12.05 o 
   8   7   1      101.73      111.39      8.88 o 
   9   7   1      163.92      183.14     14.60 o 
  -4   8   1      312.99      340.25     10.12 o 
  -3   8   1       98.04      105.59      3.58 o 
  -2   8   1      200.04      199.08      5.69 o 
  -1   8   1      437.78      454.94     10.46 o 
   0   8   1      108.70      111.36      2.91 o 
   1   8   1     1116.70     1070.88     23.13 o 
   2   8   1      995.07      996.90     21.62 o 
   3   8   1        0.77        1.95      1.93 o 
   4   8   1      249.11      240.69      8.07 o 
   5   8   1       16.96       18.08      2.49 o 
   6   8   1        1.40        1.25      2.26 o 
   7   8   1       54.08       56.93      4.91 o 
   8   8   1       43.80       40.68      4.62 o 
  -3   9   1        7.42        8.23      3.18 o 
  -2   9   1      435.51      468.52     13.06 o 
  -1   9   1      234.09      225.85      6.52 o 
   0   9   1        3.97        4.72      2.07 o 
   1   9   1      442.83      457.03     12.94 o 
   2   9   1      264.46      261.92     11.19 o 
   3   9   1      895.03      871.75     30.94 o 
   4   9   1     1535.80     1556.75     53.74 o 
   5   9   1       71.51       80.01      6.07 o 
   6   9   1      388.34      394.90     15.20 o 
   7   9   1      282.45      254.68     15.90 o 
   8   9   1       63.43       70.83      8.38 o 
  -2  10   1       76.16       88.83      4.36 o 
  -1  10   1      598.69      636.43     16.97 o 
   0  10   1      135.96      138.71      6.28 o 
   1  10   1       72.88       79.10      4.31 o 
   2  10   1      571.16      559.67     32.09 o 
   3  10   1      389.64      380.44     22.84 o 
   4  10   1      746.10      704.50     38.45 o 
   5  10   1      216.99      215.08     14.74 o 
   6  10   1       77.06       61.58      7.52 o 
   7  10   1       60.85       64.47      7.52 o 
  -1  11   1       76.10       92.22      6.07 o 
   0  11   1        2.61        5.20      3.18 o 
   1  11   1      455.40      471.80     15.54 o 
   2  11   1       92.05       85.57      9.83 o 
   3  11   1        1.85        2.89      5.78 o 
   4  11   1      355.52      376.68     23.13 o 
   5  11   1      257.25      224.33     15.90 o 
   6  11   1      367.10      352.68     21.97 o 
   7  11   1      233.28      230.69     16.19 o 
   1  12   1       29.32       33.35      3.93 o 
   2  12   1      238.42      264.22     19.66 o 
   3  12   1       27.67       22.84      7.81 o 
   4  12   1       65.02       82.68     10.12 o 
   5  12   1      545.42      493.18     29.49 o 
  -5 -11   2      132.62      131.24     13.30 o 
  -4 -11   2      167.24      154.95     14.74 o 
  -3 -11   2       13.05       19.37      8.09 o 
  -2 -11   2      311.19      316.45     11.45 o 
  -1 -11   2       34.42       45.68      4.34 o 
  -7 -10   2       44.37       36.14      9.54 o 
  -6 -10   2      151.59      141.65     13.88 o 
  -5 -10   2       26.80       30.35      8.09 o 
  -4 -10   2      354.33      294.58     20.24 o 
  -3 -10   2       30.29       30.64      7.52 o 
  -2 -10   2       48.42       46.77      3.64 o 
  -1 -10   2      546.10      546.11     17.60 o 
   0 -10   2        3.33        7.52      2.89 o 
   1 -10   2       47.70       54.48      3.40 o 
  -7  -9   2      205.21      186.70     11.34 o 
  -6  -9   2       12.32       11.60      5.19 o 
  -5  -9   2       47.41       44.94      5.68 o 
  -4  -9   2      157.10      147.62      8.69 o 
  -3  -9   2        4.87        7.31      4.28 o 
  -2  -9   2      582.79      582.06     15.43 o 
  -1  -9   2      179.15      194.44      8.96 o 
   0  -9   2        9.24       12.20      2.19 o 
   1  -9   2      368.40      381.04      9.44 o 
   2  -9   2       65.92       74.93      3.55 o 
  -8  -8   2        7.62       14.17      9.25 o 
  -7  -8   2      268.38      268.30     13.49 o 
  -6  -8   2     1081.05     1035.51     37.00 o 
  -5  -8   2       29.64       33.88      3.69 o 
  -4  -8   2      308.94      284.80      9.80 o 
  -3  -8   2      322.14      314.87     10.47 o 
  -2  -8   2      295.99      283.70     13.22 o 
  -1  -8   2      823.74      831.99     18.70 o 
   0  -8   2       54.70       62.51      2.46 o 
   1  -8   2      164.45      150.90      4.38 o 
   2  -8   2      281.83      290.80      7.04 o 
   3  -8   2       43.80       49.25      2.92 o 
  -8  -7   2        5.90        9.90      5.82 o 
  -7  -7   2        0.14       -5.93      4.69 o 
  -6  -7   2       14.67       14.71      4.65 o 
  -5  -7   2        0.78        0.94      2.34 o 
  -4  -7   2      478.91      485.94     16.15 o 
  -3  -7   2       24.18       22.08      2.76 o 
  -2  -7   2       58.59       53.82      2.60 o 
  -1  -7   2      320.05      306.37      6.34 o 
   0  -7   2        1.55        1.40      1.28 o 
   1  -7   2       89.20       89.75      2.73 o 
   2  -7   2       35.73       40.59      2.27 o 
   3  -7   2       34.42       34.58      2.31 o 
   4  -7   2      134.32      138.94      6.16 o 
  -9  -6   2      287.31      334.18     23.99 o 
  -8  -6   2      210.47      205.75     11.95 o 
  -7  -6   2      108.86      119.58     13.44 o 
  -6  -6   2     1047.64     1062.81     37.58 o 
  -5  -6   2      679.79      686.90     19.76 o 
  -4  -6   2     1748.80     1738.78     42.21 o 
  -3  -6   2     1455.22     1394.91     30.04 o 
  -2  -6   2      110.95      110.59      3.40 o 
  -1  -6   2      776.11      701.60     13.32 o 
   0  -6   2     2227.40     2191.42     34.39 o 
   1  -6   2      420.07      412.46      7.30 o 
   2  -6   2      273.89      286.12      5.48 o 
   3  -6   2      458.01      435.81      8.82 o 
   4  -6   2      120.37      124.56      4.83 o 
   5  -6   2      487.42      513.51     13.78 o 
  -9  -5   2        7.76        7.23      9.25 o 
  -8  -5   2       32.05       47.70      6.64 o 
  -7  -5   2        1.84       -1.91      4.39 o 
  -6  -5   2      148.66      136.09      9.40 o 
  -5  -5   2      531.76      528.47     12.29 o 
  -4  -5   2        0.75       -0.78      1.27 o 
  -3  -5   2       72.72       64.14      2.10 o 
  -2  -5   2      170.49      212.18      4.15 o 
  -1  -5   2      580.78      568.36      9.08 o 
   0  -5   2      286.09      250.38      4.58 o 
   1  -5   2      120.18      118.48      2.57 o 
   2  -5   2      260.19      262.99      4.98 o 
   3  -5   2        8.66        6.93      1.22 o 
   4  -5   2       71.22       69.72      3.56 o 
   5  -5   2       86.75       79.78      3.96 o 
   6  -5   2        7.35        7.88      3.58 o 
  -9  -4   2      200.53      230.11     19.66 o 
  -8  -4   2      909.94      912.92     73.93 o 
  -7  -4   2      322.78      328.25     34.11 o 
  -6  -4   2      857.14      898.28     32.10 o 
  -5  -4   2      717.83      703.80     18.37 o 
  -4  -4   2      689.97      713.87     14.58 o 
  -3  -4   2     4212.80     4261.86     72.31 o 
  -2  -4   2     1729.86     1796.15     30.43 o 
  -1  -4   2     1116.71     1052.77     15.47 o 
   0  -4   2     3815.63     3563.09     52.50 o 
   1  -4   2      412.16      372.61      6.11 o 
   2  -4   2     1214.06     1141.05     18.27 o 
   3  -4   2     1555.16     1486.56     23.30 o 
   4  -4   2       45.04       52.88      2.63 o 
   5  -4   2      793.56      771.03     15.75 o 
   6  -4   2      504.23      480.27     15.04 o 
  -9  -3   2        9.24       -1.14      6.38 o 
  -8  -3   2      608.81      605.75     34.03 o 
  -7  -3   2      223.43      238.73     20.81 o 
  -6  -3   2      277.69      298.37     11.23 o 
  -5  -3   2      232.44      250.58      6.49 o 
  -4  -3   2       18.64       32.08      1.39 o 
  -3  -3   2      439.19      477.83     12.69 o 
  -2  -3   2      709.20      654.07     10.82 o 
  -1  -3   2       45.59       46.57      1.01 o 
   0  -3   2      373.17      437.87      6.79 o 
   1  -3   2       98.29       85.61      1.97 o 
   2  -3   2        3.82        6.57      0.71 o 
   3  -3   2      393.90      383.56      6.04 o 
   4  -3   2       33.31       30.39      1.99 o 
   5  -3   2      298.92      282.36      6.77 o 
   6  -3   2      443.47      434.28     13.86 o 
   7  -3   2        6.23        9.49      5.01 o 
  -9  -2   2       24.39       20.15      6.62 o 
  -8  -2   2      146.97      161.67      7.36 o 
  -7  -2   2       24.56       28.69      4.49 o 
  -6  -2   2      515.72      598.86     28.51 o 
  -5  -2   2     1960.61     2095.19     41.15 o 
  -4  -2   2      189.89      197.00      4.85 o 
  -3  -2   2     2071.93     2195.36     44.39 o 
  -2  -2   2      178.00      164.15      2.95 o 
  -1  -2   2      420.75      399.59      5.69 o 
   0  -2   2     6795.04     6566.04     91.06 o 
   1  -2   2     1380.79     1383.94     22.19 o 
   2  -2   2      322.66      288.43      3.81 o 
   3  -2   2      827.82      765.16     11.66 o 
   4  -2   2      215.90      205.28      4.73 o 
   5  -2   2      641.42      585.49     14.43 o 
   6  -2   2      457.64      426.32     11.44 o 
   7  -2   2       38.89       40.53      4.70 o 
  -9  -1   2       11.98       16.01      6.42 o 
  -8  -1   2      139.34      141.94      9.51 o 
  -7  -1   2      382.20      382.02     12.10 o 
  -6  -1   2      266.35      261.01      8.85 o 
  -5  -1   2     1055.13     1197.72     35.46 o 
  -4  -1   2      170.76      148.46      4.76 o 
  -3  -1   2       13.16       23.68      1.61 o 
  -2  -1   2     1793.53     1877.36     27.42 o 
  -1  -1   2     2923.62     3014.65     39.18 o 
   0  -1   2      373.11      379.38      5.77 o 
   1  -1   2     1506.52     1486.96     17.99 o 
   2  -1   2      217.86      208.04      3.30 o 
   3  -1   2      500.96      507.93      7.18 o 
   4  -1   2      463.02      451.52      7.55 o 
   5  -1   2        1.92       -1.63      1.59 o 
   6  -1   2      251.53      267.60      7.91 o 
   7  -1   2       36.13       43.76      4.65 o 
   8  -1   2       21.06       18.79      5.72 o 
  -8   0   2      118.58      119.27     10.12 o 
  -7   0   2        2.03       -1.08      3.21 o 
  -6   0   2       20.25       17.90      3.21 o 
  -5   0   2      622.68      616.90     14.23 o 
  -4   0   2       98.15       98.25      2.49 o 
  -3   0   2     1677.30     1871.10     33.39 o 
  -2   0   2      357.73      355.28      6.15 o 
  -1   0   2       55.22       64.63      1.15 o 
   0   0   2      128.62      123.40      1.88 o 
   1   0   2     1595.77     1723.09     25.47 o 
   2   0   2       47.51       49.50      1.24 o 
   3   0   2     1042.92     1080.71     17.22 o 
   4   0   2      243.93      239.01      4.23 o 
   5   0   2        7.02       10.23      1.59 o 
   6   0   2      519.08      489.74     11.73 o 
   7   0   2      133.32      125.01      6.44 o 
   8   0   2       36.80       30.10      5.62 o 
  -8   1   2        8.67       13.42      7.66 o 
  -7   1   2      376.82      355.94     10.84 o 
  -6   1   2      487.91      453.73     12.40 o 
  -5   1   2      405.77      441.37      7.65 o 
  -4   1   2     1469.98     1557.20     22.68 o 
  -3   1   2      348.47      357.73      5.64 o 
  -2   1   2     5058.54     5338.79     66.12 o 
  -1   1   2     5689.75     5904.05     75.48 o 
   0   1   2       91.56       88.77      1.59 o 
   1   1   2     6640.32     6620.19    153.97 o 
   2   1   2     3120.56     3438.11     49.63 o 
   3   1   2     1101.69     1228.54     20.69 o 
   4   1   2     1706.60     1775.89     29.80 o 
   5   1   2      469.90      501.15      9.97 o 
   6   1   2      134.92      140.26      4.68 o 
   7   1   2      490.38      478.09     13.66 o 
   8   1   2      128.54      126.85      8.69 o 
  -8   2   2       10.02        8.53      5.93 o 
  -7   2   2        1.63       -0.77      3.98 o 
  -6   2   2      170.04      160.28      6.41 o 
  -5   2   2       30.85       35.69      1.77 o 
  -4   2   2        0.23       -1.13      0.75 o 
  -3   2   2        7.98        6.34      0.64 o 
  -2   2   2      776.20      780.31      9.67 o 
  -1   2   2       44.20       56.50      1.10 o 
   0   2   2      464.73      482.54      6.80 o 
   1   2   2     1816.87     1915.40     29.83 o 
   2   2   2        2.04        2.00      0.54 o 
   3   2   2     1346.95     1588.17     29.67 o 
   4   2   2      159.06      167.83      3.54 o 
   5   2   2      252.62      261.87      6.27 o 
   6   2   2      444.35      441.28     10.52 o 
   7   2   2      174.43      177.32      7.02 o 
   8   2   2        7.88        3.80      3.82 o 
   9   2   2       56.88       43.85      6.79 o 
  -8   3   2       68.52       52.17     14.17 o 
  -7   3   2       94.76       97.54      6.67 o 
  -6   3   2      233.15      222.62     11.03 o 
  -5   3   2       43.13       50.48      3.07 o 
  -4   3   2     1798.11     1833.51     29.72 o 
  -3   3   2      594.54      561.87      7.73 o 
  -2   3   2     1100.81     1080.19     14.19 o 
  -1   3   2     2904.68     2948.99     39.15 o 
   0   3   2     1218.12     1229.70     14.45 o 
   1   3   2     4257.44     4384.17     74.93 o 
   2   3   2     3847.25     3973.74     77.19 o 
   3   3   2      965.01      955.87     22.38 o 
   4   3   2     2232.63     2399.53     41.47 o 
   5   3   2     1514.32     1544.08     27.09 o 
   6   3   2       84.29       87.17      3.42 o 
   7   3   2      734.42      762.91     17.46 o 
   8   3   2      227.83      238.18      9.76 o 
   9   3   2       51.72       56.77      7.03 o 
  -7   4   2        1.33       -1.05      4.12 o 
  -6   4   2      265.35      238.57      7.40 o 
  -5   4   2      330.91      318.30     15.06 o 
  -4   4   2      278.63      271.62      4.76 o 
  -3   4   2     1031.22     1037.01     14.93 o 
  -2   4   2      246.03      246.36      3.85 o 
  -1   4   2        3.10        3.97      0.53 o 
   0   4   2     3077.11     3441.24     39.90 o 
   1   4   2       54.18       54.41      1.19 o 
   2   4   2       73.95       65.34      1.72 o 
   3   4   2      226.57      253.69      5.90 o 
   4   4   2      166.47      158.63      5.00 o 
   5   4   2       79.95       81.77      2.81 o 
   6   4   2       16.84       14.53      2.01 o 
   7   4   2       71.20       78.15      4.00 o 
   8   4   2       16.77       23.82      3.71 o 
   9   4   2       42.14       48.60      6.42 o 
  -7   5   2       62.15       75.53      7.36 o 
  -6   5   2       25.80       33.37      4.54 o 
  -5   5   2       48.54       45.50      3.20 o 
  -4   5   2      506.40      496.37      9.10 o 
  -3   5   2      606.12      583.01      9.27 o 
  -2   5   2      584.04      616.89      9.56 o 
  -1   5   2     3281.56     3248.58     41.11 o 
   0   5   2     1427.86     1421.64     17.75 o 
   1   5   2      207.16      185.12      3.12 o 
   2   5   2     2654.74     2711.23     50.72 o 
   3   5   2     1450.02     1497.77     31.39 o 
   4   5   2     1945.52     2042.97     41.81 o 
   5   5   2     1825.82     1805.13     49.24 o 
   6   5   2       29.90       26.77      3.32 o 
   7   5   2      288.69      280.96     13.23 o 
   8   5   2      292.36      298.58      9.34 o 
   9   5   2       49.09       60.45      6.62 o 
  -6   6   2       47.44       41.14      4.01 o 
  -5   6   2      238.42      232.20      7.03 o 
  -4   6   2      233.22      230.03      4.97 o 
  -3   6   2     2260.69     2235.96     34.81 o 
  -2   6   2      683.66      699.42     10.90 o 
  -1   6   2      368.09      355.92      5.77 o 
   0   6   2     1256.10     1260.73     16.49 o 
   1   6   2       68.59       65.37      2.35 o 
   2   6   2      573.09      611.46     11.21 o 
   3   6   2     1771.53     1821.20     39.03 o 
   4   6   2       16.06       14.62      1.07 o 
   5   6   2        2.10        8.16      3.60 o 
   6   6   2      140.53      140.49      8.99 o 
   7   6   2        3.32       -0.97      3.22 o 
   8   6   2       30.88       39.16      3.70 o 
   9   6   2        2.43       -0.76      6.79 o 
  -5   7   2       62.28       68.65      5.35 o 
  -4   7   2       48.15       47.82      2.44 o 
  -3   7   2       95.90       97.74      2.82 o 
  -2   7   2        5.04        9.15      1.25 o 
  -1   7   2     1486.66     1411.88     22.00 o 
   0   7   2     3027.56     3026.76     49.66 o 
   1   7   2      674.97      666.05     14.05 o 
   2   7   2     1039.02     1016.95     19.62 o 
   3   7   2      262.19      273.26      7.34 o 
   4   7   2      515.84      534.22     13.36 o 
   5   7   2     2521.55     2534.85     54.81 o 
   6   7   2      386.89      373.99     14.51 o 
   7   7   2       83.21       94.87      7.03 o 
   8   7   2      212.04      202.98      8.89 o 
   9   7   2       20.93       26.78      5.55 o 
  -5   8   2      362.77      372.05     17.06 o 
  -4   8   2       15.43       18.08      2.75 o 
  -3   8   2      195.53      200.82     16.60 o 
  -2   8   2      633.54      672.50     14.11 o 
  -1   8   2      797.19      781.16     14.62 o 
   0   8   2     1305.49     1275.62     23.18 o 
   1   8   2      658.46      672.02     14.92 o 
   2   8   2       70.45       79.09      4.80 o 
   3   8   2      615.61      587.48     16.57 o 
   4   8   2      118.50      123.99      5.66 o 
   5   8   2      202.66      207.15      8.68 o 
   6   8   2      784.60      787.25     20.15 o 
   7   8   2        1.43       -0.11      2.43 o 
   8   8   2        4.13        0.64      2.91 o 
  -4   9   2        0.29       -1.33      6.94 o 
  -3   9   2      314.77      337.71     16.84 o 
  -2   9   2        4.70        6.93      2.89 o 
  -1   9   2        3.65        5.33      1.99 o 
   0   9   2      455.82      463.69     12.70 o 
   1   9   2      299.36      294.96     10.33 o 
   2   9   2      885.83      865.12     30.74 o 
   3   9   2      785.90      806.16     28.72 o 
   4   9   2       11.22       12.34      4.34 o 
   5   9   2      331.89      330.21     15.61 o 
   6   9   2      279.41      283.70     11.55 o 
   7   9   2      163.71      141.65      9.83 o 
   8   9   2      306.76      269.14     16.19 o 
  -3  10   2      111.72      117.67     12.58 o 
  -2  10   2      409.50      434.29     12.46 o 
  -1  10   2       11.61       12.58      2.45 o 
   0  10   2       80.73       88.83      4.98 o 
   1  10   2     1253.94     1319.30     39.14 o 
   2  10   2      341.76      335.05     20.53 o 
   3  10   2      410.86      410.79     23.99 o 
   4  10   2       53.84       49.14      6.65 o 
   5  10   2       18.51       22.55      5.20 o 
   6  10   2      386.60      383.62     21.97 o 
   7  10   2      129.09      115.63      9.83 o 
   8  10   2       12.41       11.85      5.20 o 
  -1  11   2        2.51        3.76      3.18 o 
   0  11   2       61.45       64.91      4.31 o 
   1  11   2       31.80       33.56      3.59 o 
   2  11   2       11.09       11.85      6.07 o 
   3  11   2      383.01      359.91     22.26 o 
   4  11   2       11.85        7.52      5.49 o 
   5  11   2       54.77       63.31      7.81 o 
   6  11   2       89.74       88.75      8.96 o 
   7  11   2        4.85        1.73      5.20 o 
   0  12   2       21.73       27.75      4.34 o 
   1  12   2      272.50      298.56     11.07 o 
   2  12   2       29.26       35.85      8.09 o 
   3  12   2      251.41      264.51     18.79 o 
   4  12   2      471.35      463.11     27.75 o 
   5  12   2        5.81       14.45      6.36 o 
   6  12   2       40.79       47.12      8.09 o 
  -4 -11   3        1.19       -6.94      7.81 o 
  -3 -11   3      152.17      129.51     14.17 o 
  -6 -10   3       47.13       39.32      9.83 o 
  -5 -10   3      241.05      263.65     20.53 o 
  -4 -10   3       28.04       18.50      8.09 o 
  -3 -10   3      229.66      211.61     17.35 o 
  -2 -10   3      242.87      253.64      9.56 o 
  -1 -10   3       41.51       37.87      4.05 o 
   0 -10   3      178.70      222.31     10.12 o 
  -7  -9   3       11.91       15.61      8.96 o 
  -6  -9   3        1.73       -2.54      5.47 o 
  -5  -9   3        1.47        6.85      5.27 o 
  -4  -9   3        6.35        4.90      4.77 o 
  -3  -9   3      111.96      101.66      7.44 o 
  -2  -9   3       48.31       51.26      8.27 o 
  -1  -9   3       26.49       26.34      2.94 o 
   0  -9   3      111.50      113.46      4.69 o 
   1  -9   3        5.32        2.28      2.19 o 
   2  -9   3       29.04       31.74      2.88 o 
  -8  -8   3      383.63      361.36     25.73 o 
  -7  -8   3      318.28      318.59     15.74 o 
  -6  -8   3       25.45       26.41      5.92 o 
  -5  -8   3      335.48      334.41     16.37 o 
  -4  -8   3      514.41      514.32     26.50 o 
  -3  -8   3      250.96      239.62     16.41 o 
  -2  -8   3      585.83      602.95     14.03 o 
  -1  -8   3      376.72      376.15     10.65 o 
   0  -8   3      302.49      297.32      6.51 o 
   1  -8   3      785.15      787.80     16.03 o 
   2  -8   3      101.83      104.01      6.22 o 
   3  -8   3      259.67      284.87      8.85 o 
  -8  -7   3       23.50        4.63      8.67 o 
  -7  -7   3       57.26       66.04      7.46 o 
  -6  -7   3       13.59       11.29      4.98 o 
  -5  -7   3       51.06       55.35      4.20 o 
  -4  -7   3      188.08      191.75     12.69 o 
  -3  -7   3        1.33        1.08      2.45 o 
  -2  -7   3        0.57        2.69      1.57 o 
  -1  -7   3      238.43      223.87      5.25 o 
   0  -7   3       27.05       21.05      2.00 o 
   1  -7   3        2.94        1.87      2.34 o 
   2  -7   3       43.46       45.50      2.62 o 
   3  -7   3       61.55       60.47      3.07 o 
   4  -7   3        0.16        1.95      3.25 o 
  -8  -6   3       86.08      105.80     13.30 o 
  -7  -6   3      422.43      435.63     18.46 o 
  -6  -6   3      233.87      245.37     12.06 o 
  -5  -6   3      570.40      560.21     16.75 o 
  -4  -6   3      620.49      593.31     20.10 o 
  -3  -6   3       25.25       27.32      2.67 o 
  -2  -6   3     1647.62     1557.55     33.58 o 
  -1  -6   3     1639.57     1595.09     29.37 o 
   0  -6   3       35.29       37.01      2.15 o 
   1  -6   3     1039.79      974.57     15.98 o 
   2  -6   3      932.30      907.93     17.00 o 
   3  -6   3      704.85      695.02     12.73 o 
   4  -6   3      577.02      594.80     16.18 o 
   5  -6   3       60.15       63.53      7.66 o 
  -9  -5   3       14.27       23.13     10.70 o 
  -8  -5   3        7.92        3.90      5.72 o 
  -7  -5   3       89.80       96.59      7.77 o 
  -6  -5   3      307.42      317.88     14.06 o 
  -5  -5   3        5.89       12.21      2.19 o 
  -4  -5   3      174.18      161.10      4.76 o 
  -3  -5   3       65.83       62.52      2.61 o 
  -2  -5   3        6.03        5.75      1.76 o 
  -1  -5   3      825.76      767.31     13.64 o 
   0  -5   3      232.92      224.20      4.28 o 
   1  -5   3        6.23        6.82      1.07 o 
   2  -5   3      710.36      656.57     11.07 o 
   3  -5   3       13.03       14.30      2.57 o 
   4  -5   3       10.69        8.76      2.52 o 
   5  -5   3       39.60       47.32      3.48 o 
   6  -5   3       34.05       25.90      4.87 o 
  -9  -4   3      161.33      152.93     16.48 o 
  -8  -4   3       12.40       10.31      7.08 o 
  -7  -4   3       74.56       88.23      7.35 o 
  -6  -4   3      214.75      200.38     10.31 o 
  -5  -4   3      132.34      142.95      5.13 o 
  -4  -4   3      653.21      644.25     14.51 o 
  -3  -4   3       16.77       17.85      1.50 o 
  -2  -4   3      935.30      886.74     18.73 o 
  -1  -4   3     1280.87     1118.53     18.19 o 
   0  -4   3       12.06       10.44      1.01 o 
   1  -4   3      973.99      921.99     14.90 o 
   2  -4   3      563.12      544.73      8.80 o 
   3  -4   3      134.49      126.72      3.14 o 
   4  -4   3     1135.07     1094.77     21.47 o 
   5  -4   3      622.04      608.04     14.19 o 
   6  -4   3       52.60       64.90     18.07 o 
  -9  -3   3      276.07      294.00     23.70 o 
  -8  -3   3       41.07       34.75      5.52 o 
  -7  -3   3        4.13        4.48      6.94 o 
  -6  -3   3      703.44      732.68     66.78 o 
  -5  -3   3      448.35      461.84     19.05 o 
  -4  -3   3      442.09      443.15      8.10 o 
  -3  -3   3     1490.55     1573.99     33.31 o 
  -2  -3   3       80.86       87.57      1.96 o 
  -1  -3   3      586.65      538.74      8.95 o 
   0  -3   3     2804.43     2677.36     41.65 o 
   1  -3   3      376.48      392.44      6.63 o 
   2  -3   3     1270.84     1221.41     21.31 o 
   3  -3   3      145.48      145.75      3.14 o 
   4  -3   3      137.25      140.01      4.10 o 
   5  -3   3      868.00      812.14     19.43 o 
   6  -3   3        3.54        9.31      3.55 o 
   7  -3   3       51.70       42.78      5.93 o 
  -9  -2   3        1.91       13.31      6.74 o 
  -8  -2   3       62.86       52.87      8.51 o 
  -7  -2   3      159.53      156.56      9.84 o 
  -6  -2   3      195.00      205.47     12.43 o 
  -5  -2   3      185.47      185.88     10.77 o 
  -4  -2   3      445.45      430.53     11.60 o 
  -3  -2   3       20.93       20.62      0.92 o 
  -2  -2   3        9.74       11.97      0.63 o 
  -1  -2   3      569.71      528.14      8.30 o 
   0  -2   3      209.89      214.34      3.66 o 
   1  -2   3       95.94       83.26      1.76 o 
   2  -2   3      451.94      386.56      5.69 o 
   3  -2   3       15.70       17.97      1.16 o 
   4  -2   3      303.81      298.69      6.36 o 
   5  -2   3      496.02      478.59     12.11 o 
   6  -2   3       15.54       16.91      2.92 o 
   7  -2   3      334.94      312.02     13.81 o 
  -9  -1   3       58.19       60.68      8.31 o 
  -8  -1   3      138.96      137.39      8.47 o 
  -7  -1   3      117.96      125.85      7.20 o 
  -6  -1   3      583.22      656.68     24.74 o 
  -5  -1   3      452.56      439.77     14.68 o 
  -4  -1   3      792.90      820.11     16.25 o 
  -3  -1   3     6364.82     6915.63    184.57 o 
  -2  -1   3      324.04      334.98      6.92 o 
  -1  -1   3      427.61      412.19      6.18 o 
   0  -1   3     9935.48     9404.05    192.82 o 
   1  -1   3     2347.81     2443.33     33.15 o 
   2  -1   3     2005.67     2015.95     28.43 o 
   3  -1   3     1251.50     1203.42     16.34 o 
   4  -1   3      578.35      603.24     10.48 o 
   5  -1   3     1017.74     1008.74     21.67 o 
   6  -1   3      451.94      442.86     11.54 o 
   7  -1   3      113.15      112.88      6.16 o 
   8  -1   3       97.44       96.07     11.42 o 
  -8   0   3        1.86        6.16      5.76 o 
  -7   0   3       30.41       21.56      3.90 o 
  -6   0   3        0.38       31.34      4.16 o 
  -5   0   3      207.94      218.49      8.91 o 
  -4   0   3       65.64       82.32      3.01 o 
  -3   0   3       18.60       43.45      1.60 o 
  -2   0   3       83.95       87.64      1.93 o 
  -1   0   3      262.58      252.98      3.79 o 
   0   0   3     1498.18     1527.61     20.64 o 
   1   0   3      416.51      423.91      6.10 o 
   2   0   3      746.27      752.49     10.76 o 
   3   0   3        2.19        6.70      0.70 o 
   4   0   3        7.92        9.28      0.94 o 
   5   0   3      639.16      604.37     12.75 o 
   6   0   3        2.39        7.55      1.95 o 
   7   0   3       41.34       36.79      4.20 o 
   8   0   3       62.00       52.27      6.12 o 
  -8   1   3      452.17      482.38     20.21 o 
  -7   1   3       81.11       85.58      5.32 o 
  -6   1   3       12.86       13.76      3.23 o 
  -5   1   3      830.19      795.54     16.80 o 
  -4   1   3      555.01      586.89     10.33 o 
  -3   1   3     3902.31     4253.91     69.42 o 
  -2   1   3     1145.97     1147.31     15.95 o 
  -1   1   3     1845.63     1873.94     27.60 o 
   0   1   3     4508.77     4480.73     56.90 o 
   1   1   3     1413.63     1465.58     25.33 o 
   2   1   3     1483.55     1553.11     25.65 o 
   3   1   3     4314.54     4505.76     74.20 o 
   4   1   3      847.56      865.38     14.88 o 
   5   1   3      275.21      273.06      6.53 o 
   6   1   3     1489.74     1428.23     30.23 o 
   7   1   3      259.98      243.56      9.26 o 
   8   1   3      164.16      184.48     10.10 o 
  -8   2   3      139.26      128.99      9.79 o 
  -7   2   3      519.20      487.55     13.77 o 
  -6   2   3        4.22        4.42      3.06 o 
  -5   2   3      203.30      205.01      5.18 o 
  -4   2   3      664.32      664.96      9.88 o 
  -3   2   3      184.78      187.84      2.84 o 
  -2   2   3     1702.04     1757.82     23.34 o 
  -1   2   3     1474.13     1537.92     21.19 o 
   0   2   3     2365.88     2327.52     30.37 o 
   1   2   3      634.66      630.17     10.12 o 
   2   2   3       25.25       34.68      1.00 o 
   3   2   3      651.23      710.58     13.01 o 
   4   2   3      214.23      216.97      6.90 o 
   5   2   3      387.72      392.56     11.04 o 
   6   2   3        2.06        2.05      1.78 o 
   7   2   3       51.87       55.01      4.52 o 
   8   2   3       47.06       38.54      5.41 o 
  -8   3   3       76.07       96.67      8.93 o 
  -7   3   3       42.78       44.76      5.45 o 
  -6   3   3      170.14      171.74      6.74 o 
  -5   3   3     1552.40     1511.09     28.99 o 
  -4   3   3        7.62        8.97      1.41 o 
  -3   3   3      742.27      708.98      9.60 o 
  -2   3   3     2991.10     3185.98     40.95 o 
  -1   3   3     2910.55     3178.96     43.38 o 
   0   3   3     1103.46     1054.82     15.57 o 
   1   3   3     4157.93     4278.66     62.54 o 
   2   3   3      242.17      279.89      5.82 o 
   3   3   3     3188.70     3405.61     74.97 o 
   4   3   3      600.28      554.35     11.81 o 
   5   3   3       88.73       93.92      3.01 o 
   6   3   3     1673.71     1694.35     36.97 o 
   7   3   3      150.05      148.35      6.08 o 
   8   3   3      150.83      146.26      7.33 o 
   9   3   3      228.18      224.60     12.58 o 
  -7   4   3      689.72      681.58     20.70 o 
  -6   4   3      468.59      464.03     11.78 o 
  -5   4   3      548.28      565.30     13.35 o 
  -4   4   3      410.32      387.58      6.40 o 
  -3   4   3        5.63        6.89      0.88 o 
  -2   4   3     2759.67     2868.77     38.76 o 
  -1   4   3     5002.80     5216.54     68.71 o 
   0   4   3       31.61       28.15      0.87 o 
   1   4   3     1802.25     1740.63     31.28 o 
   2   4   3      149.42      135.13      2.69 o 
   3   4   3      180.50      179.45      4.33 o 
   4   4   3     1081.77     1133.92     23.05 o 
   5   4   3      267.96      237.48      6.92 o 
   6   4   3       25.28       31.64      2.50 o 
   7   4   3      224.30      225.59      7.85 o 
   8   4   3        3.40        2.04      5.25 o 
   9   4   3       42.41       49.63      8.53 o 
  -7   5   3        0.35       -6.19      5.28 o 
  -6   5   3        0.58        1.14      2.84 o 
  -5   5   3      554.83      532.86     12.75 o 
  -4   5   3      341.45      347.63      6.30 o 
  -3   5   3      997.27      982.07     15.06 o 
  -2   5   3      984.94      993.36     14.27 o 
  -1   5   3      531.55      520.68      7.25 o 
   0   5   3      241.11      248.07      3.71 o 
   1   5   3     6668.62     7016.81    124.65 o 
   2   5   3      787.47      826.15     14.40 o 
   3   5   3     2821.19     2984.71     58.28 o 
   4   5   3      431.76      447.12     10.95 o 
   5   5   3       20.99       23.65      2.50 o 
   6   5   3      700.65      690.25     15.01 o 
   7   5   3      251.83      260.85      8.48 o 
   8   5   3      114.82       98.36      5.90 o 
   9   5   3      152.20      160.69      9.81 o 
  -6   6   3      176.04      195.02      7.72 o 
  -5   6   3      250.05      247.70      7.27 o 
  -4   6   3     1332.47     1303.29     22.32 o 
  -3   6   3      334.95      361.54      6.45 o 
  -2   6   3      123.40      119.24      3.77 o 
  -1   6   3      552.42      527.22      7.75 o 
   0   6   3     1035.14     1075.71     14.83 o 
   1   6   3     1873.31     1862.24     37.63 o 
   2   6   3     1055.42     1021.94     21.26 o 
   3   6   3        9.16       12.17      0.99 o 
   4   6   3      617.41      576.07     15.73 o 
   5   6   3      861.35      809.96     30.58 o 
   6   6   3       26.48       34.08      3.31 o 
   7   6   3      327.98      336.45     16.00 o 
   8   6   3      140.91      145.34      7.16 o 
   9   6   3       94.79       86.72     13.73 o 
  -5   7   3        5.32       -3.76      4.63 o 
  -4   7   3        5.85        7.94      2.55 o 
  -3   7   3       18.13       19.08      1.57 o 
  -2   7   3      866.49      858.48     13.86 o 
  -1   7   3     1235.58     1260.81     19.72 o 
   0   7   3      230.55      227.77      4.05 o 
   1   7   3      596.30      579.81     14.79 o 
   2   7   3      129.32      131.75      2.93 o 
   3   7   3     1171.82     1287.81     26.89 o 
   4   7   3      899.62      915.89     17.96 o 
   5   7   3      154.39      188.58      7.09 o 
   6   7   3        8.10        6.89      3.17 o 
   7   7   3      233.04      226.11     15.12 o 
   8   7   3       32.66       36.90      4.65 o 
   9   7   3       60.66       64.38      6.04 o 
  -5   8   3        1.97        3.18      5.49 o 
  -4   8   3      297.19      305.46      9.34 o 
  -3   8   3      449.19      470.34     17.11 o 
  -2   8   3      235.70      248.32      8.51 o 
  -1   8   3      723.33      746.44     14.38 o 
   0   8   3      497.93      526.39     11.26 o 
   1   8   3       16.87       28.95      3.25 o 
   2   8   3     1517.34     1471.01     50.37 o 
   3   8   3      205.69      219.68      7.03 o 
   4   8   3      485.22      478.41     13.75 o 
   5   8   3      637.70      625.86     23.21 o 
   6   8   3        5.91        9.84      2.00 o 
   7   8   3       88.38       98.10      7.45 o 
   8   8   3      264.73      268.06     10.27 o 
  -4   9   3       18.28       12.44      2.75 o 
  -3   9   3      164.08      175.87      6.52 o 
  -2   9   3       17.56       20.83      2.32 o 
  -1   9   3       97.76      101.95      5.36 o 
   0   9   3       25.59       36.56      2.61 o 
   1   9   3      334.84      337.45      9.44 o 
   2   9   3       48.76       52.87      4.19 o 
   3   9   3      202.21      204.82      8.97 o 
   4   9   3      189.39      185.23      8.28 o 
   5   9   3      195.45      200.06      8.59 o 
   6   9   3       77.73       75.16      6.36 o 
   7   9   3      124.40      112.74      7.81 o 
   8   9   3       15.65       18.79      3.76 o 
  -3  10   3      169.94      175.86      9.15 o 
  -2  10   3        8.73        4.61      2.50 o 
  -1  10   3      286.39      285.31      8.48 o 
   0  10   3      985.59     1016.32     32.23 o 
   1  10   3       34.53       30.43      3.05 o 
   2  10   3      649.43      612.86     34.11 o 
   3  10   3        7.15        5.49      4.63 o 
   4  10   3      324.23      322.62     19.08 o 
   5  10   3      694.34      648.71     34.98 o 
   6  10   3      118.46      118.24      9.25 o 
   7  10   3       24.64       26.02      4.91 o 
   8  10   3      172.60      159.57     10.99 o 
  -2  11   3       71.60       79.70      4.19 o 
  -1  11   3        0.58        4.91      3.18 o 
   0  11   3       51.43       53.07      4.08 o 
   1  11   3       41.88       46.05      4.05 o 
   2  11   3        0.49        9.54      5.78 o 
   3  11   3       82.43      110.72     10.41 o 
   4  11   3        4.18        2.60      4.91 o 
   5  11   3        8.60        4.63      4.91 o 
   6  11   3      130.55      119.10     10.12 o 
   7  11   3       28.36       28.91      5.78 o 
   0  12   3      273.73      298.34     13.01 o 
   1  12   3        3.71        1.64      4.91 o 
   2  12   3      242.73      260.75     18.79 o 
   3  12   3      181.64      199.76     15.90 o 
   4  12   3       69.57       57.24      8.09 o 
   5  12   3       20.14       27.75      6.94 o 
   6  12   3      349.25      357.02     22.26 o 
  -5 -10   4       28.04       23.99      9.54 o 
  -4 -10   4      354.11      336.49     24.28 o 
  -3 -10   4      421.04      415.13     28.33 o 
  -2 -10   4       72.46       84.10     11.85 o 
  -1 -10   4      211.43      223.17     10.12 o 
  -6  -9   4        0.63       -3.56      6.01 o 
  -5  -9   4       66.71       69.40      7.77 o 
  -4  -9   4       16.86       18.91      5.82 o 
  -3  -9   4      420.59      425.77     18.23 o 
  -2  -9   4        0.40        1.57      2.30 o 
  -1  -9   4       35.70       34.49      6.22 o 
   0  -9   4       40.80       49.47      3.25 o 
   1  -9   4       16.43       12.92      2.44 o 
  -7  -8   4        1.55       -0.29      8.96 o 
  -6  -8   4      164.39      164.06     14.45 o 
  -5  -8   4      182.74      172.10     10.61 o 
  -4  -8   4       50.94       57.53      5.31 o 
  -3  -8   4      545.67      529.13     20.86 o 
  -2  -8   4      328.48      312.05      9.33 o 
  -1  -8   4      638.85      615.30     16.11 o 
   0  -8   4      709.74      734.04     17.04 o 
   1  -8   4       90.70       94.38      3.64 o 
   2  -8   4      399.08      444.68     10.07 o 
  -8  -7   4      151.60      165.36     17.06 o 
  -7  -7   4       12.95       11.30      8.09 o 
  -6  -7   4        2.38        3.08      5.30 o 
  -5  -7   4      433.66      404.63     17.20 o 
  -4  -7   4       49.36       51.79      4.19 o 
  -3  -7   4      137.01      136.90      4.51 o 
  -2  -7   4      552.65      561.40     18.28 o 
  -1  -7   4      337.53      324.74      6.90 o 
   0  -7   4        2.55        3.02      3.17 o 
   1  -7   4       44.79       51.38      4.61 o 
   2  -7   4       37.61       33.09      3.92 o 
   3  -7   4      151.07      159.31      4.76 o 
   4  -7   4        7.08        7.30      4.77 o 
  -8  -6   4       89.32      104.07     13.88 o 
  -7  -6   4        0.71        0.00      5.52 o 
  -6  -6   4       52.99       69.85      6.95 o 
  -5  -6   4       75.40       72.79      6.54 o 
  -4  -6   4       15.69       16.74      3.28 o 
  -3  -6   4      998.33      919.89     28.88 o 
  -2  -6   4       50.19       57.31      4.65 o 
  -1  -6   4        4.68        4.25      1.34 o 
   0  -6   4     1088.07     1035.64     17.73 o 
   1  -6   4     1025.48      973.10     17.83 o 
   2  -6   4      161.66      153.69      4.46 o 
   3  -6   4      194.55      189.78      7.34 o 
   4  -6   4       55.87       59.90      6.56 o 
  -8  -5   4      119.32      128.64     14.45 o 
  -7  -5   4      254.28      278.03     17.35 o 
  -6  -5   4      138.26      118.97     10.41 o 
  -5  -5   4      669.07      645.97     31.37 o 
  -4  -5   4      319.46      302.62      9.11 o 
  -3  -5   4      216.73      224.06      5.58 o 
  -2  -5   4     2039.56     2054.00     43.81 o 
  -1  -5   4      755.95      743.14     13.22 o 
   0  -5   4      178.66      175.91      3.87 o 
   1  -5   4     2133.79     2048.30     32.55 o 
   2  -5   4       10.62       11.59      1.44 o 
   3  -5   4       74.10       75.21      3.12 o 
   4  -5   4       95.37      104.58      4.09 o 
   5  -5   4        6.11       11.05      3.63 o 
  -9  -4   4      108.93      102.05     14.74 o 
  -8  -4   4      281.06      283.59     22.26 o 
  -7  -4   4       34.36       25.12      5.71 o 
  -6  -4   4       14.34        9.86      5.78 o 
  -5  -4   4       32.38       27.61      4.12 o 
  -4  -4   4       15.71       13.80      1.56 o 
  -3  -4   4      447.81      424.68     16.18 o 
  -2  -4   4        4.29        4.97      0.88 o 
  -1  -4   4        8.41        8.53      0.95 o 
   0  -4   4      218.50      204.90      4.28 o 
   1  -4   4      204.98      200.98      4.00 o 
   2  -4   4        2.70        2.17      1.11 o 
   3  -4   4     1745.43     1663.48     26.58 o 
   4  -4   4       34.53       28.97      2.70 o 
   5  -4   4       26.40       25.26      3.04 o 
   6  -4   4      117.29      119.28      8.03 o 
  -9  -3   4       21.50       13.88     10.99 o 
  -8  -3   4       75.37      104.94     13.59 o 
  -7  -3   4      637.88      647.93     25.07 o 
  -6  -3   4      118.68      101.16     16.62 o 
  -5  -3   4      652.02      684.09     28.80 o 
  -4  -3   4     1537.73     1519.49     31.24 o 
  -3  -3   4      391.27      414.21     12.84 o 
  -2  -3   4     3050.97     2889.47     46.41 o 
  -1  -3   4     2081.47     1959.32     33.90 o 
   0  -3   4      890.97      904.86     14.46 o 
   1  -3   4     2543.03     2430.97     38.18 o 
   2  -3   4      740.27      717.46     11.26 o 
   3  -3   4     1452.53     1419.42     23.82 o 
   4  -3   4      984.67      948.11     18.66 o 
   5  -3   4        8.20        8.67      3.06 o 
   6  -3   4       22.91       19.76      5.64 o 
  -9  -2   4       90.02       88.46     14.17 o 
  -8  -2   4       20.64       10.12      8.67 o 
  -7  -2   4      152.33      128.53      8.97 o 
  -6  -2   4        0.76       -0.88      4.07 o 
  -5  -2   4       10.83       15.02      3.39 o 
  -4  -2   4       82.41       80.40      2.58 o 
  -3  -2   4      337.60      344.28      5.83 o 
  -2  -2   4      299.41      280.67      4.42 o 
  -1  -2   4      131.18      165.74      2.98 o 
   0  -2   4      361.85      417.86      6.57 o 
   1  -2   4       80.63       73.14      1.70 o 
   2  -2   4       73.74       62.16      1.50 o 
   3  -2   4      821.85      784.46     14.53 o 
   4  -2   4        1.75        3.26      1.41 o 
   5  -2   4       37.41       38.98      2.89 o 
   6  -2   4      130.10      127.29      6.24 o 
   7  -2   4        1.21        3.42      4.48 o 
  -8  -1   4       15.94        9.54      9.54 o 
  -7  -1   4      540.60      588.49     25.15 o 
  -6  -1   4      384.15      378.46     16.09 o 
  -5  -1   4      858.33      881.05     26.93 o 
  -4  -1   4      595.48      598.45     12.18 o 
  -3  -1   4       72.09       68.90      2.59 o 
  -2  -1   4     1970.06     1962.04     26.58 o 
  -1  -1   4     4647.32     4499.39     68.57 o 
   0  -1   4     1382.29     1401.16     19.98 o 
   1  -1   4      520.39      457.85      7.08 o 
   2  -1   4     2821.79     2874.73     42.46 o 
   3  -1   4      801.50      816.54     12.59 o 
   4  -1   4     1263.19     1214.17     22.00 o 
   5  -1   4      848.69      797.15     18.83 o 
   6  -1   4      248.25      236.51      7.24 o 
   7  -1   4      178.60      170.56     10.41 o 
  -8   0   4      187.65      174.48     11.52 o 
  -7   0   4      115.49      115.95      7.76 o 
  -6   0   4      390.70      392.93     16.63 o 
  -5   0   4      220.93      208.39      6.17 o 
  -4   0   4        4.88        7.89      1.67 o 
  -3   0   4     1738.62     1872.07     34.93 o 
  -2   0   4      124.30      134.98      2.17 o 
  -1   0   4      646.37      627.56     10.49 o 
   0   0   4     2801.16     2888.33     42.82 o 
   1   0   4       42.79       49.56      1.13 o 
   2   0   4      914.20      922.46     12.75 o 
   3   0   4       49.38       50.55      2.01 o 
   4   0   4        1.22        2.41      1.03 o 
   5   0   4       18.59       20.93      3.28 o 
   6   0   4      100.88      105.78      7.47 o 
   7   0   4       98.21       95.16      5.78 o 
   8   0   4       16.50       22.09      5.39 o 
  -8   1   4      178.27      156.91     10.84 o 
  -7   1   4      380.81      386.50     11.93 o 
  -6   1   4      206.39      198.77      8.84 o 
  -5   1   4      477.09      491.42     12.31 o 
  -4   1   4     1249.09     1248.52     23.48 o 
  -3   1   4     1858.85     1846.62     29.32 o 
  -2   1   4       61.77       65.69      1.39 o 
  -1   1   4     2132.87     2094.01     30.52 o 
   0   1   4     1165.61     1155.50     15.88 o 
   1   1   4      833.26      780.51     12.07 o 
   2   1   4     4527.03     4561.13     65.73 o 
   3   1   4      111.26      134.41      2.91 o 
   4   1   4     1564.67     1668.49     30.26 o 
   5   1   4     2094.04     2022.75     39.37 o 
   6   1   4       86.59       82.50      3.82 o 
   7   1   4      109.87      111.78      6.00 o 
   8   1   4      368.21      338.10     14.61 o 
  -8   2   4      104.95       98.19      9.14 o 
  -7   2   4        2.36        1.18      3.53 o 
  -6   2   4      768.87      806.70     20.06 o 
  -5   2   4      550.25      538.69     12.08 o 
  -4   2   4      566.51      559.08     10.82 o 
  -3   2   4     2884.57     3083.65     39.94 o 
  -2   2   4       18.25       35.09      0.97 o 
  -1   2   4      395.24      394.77      5.76 o 
   0   2   4     5075.72     5010.53     66.35 o 
   1   2   4     1739.86     1771.25     25.53 o 
   2   2   4     2154.86     2317.05     43.34 o 
   3   2   4     1389.31     1362.43     25.83 o 
   4   2   4      150.18      154.31      4.41 o 
   5   2   4      788.48      831.02     20.15 o 
   6   2   4      516.61      468.51     10.97 o 
   7   2   4       45.24       38.87      3.99 o 
   8   2   4      318.80      324.47     14.03 o 
  -7   3   4      354.03      357.59     11.24 o 
  -6   3   4        0.82        0.67      2.21 o 
  -5   3   4       64.74       67.95      3.19 o 
  -4   3   4      397.36      392.62      5.90 o 
  -3   3   4     2473.59     2662.72     35.42 o 
  -2   3   4       21.99       25.87      1.29 o 
  -1   3   4     3521.16     3704.35     50.20 o 
   0   3   4      716.38      698.83      9.37 o 
   1   3   4      756.57      852.86     12.45 o 
   2   3   4     2268.58     2396.11     40.00 o 
   3   3   4        9.15       16.99      0.86 o 
   4   3   4      940.58      988.46     19.08 o 
   5   3   4     1106.42     1144.42     31.98 o 
   6   3   4      334.36      335.91      8.83 o 
   7   3   4      308.00      292.21      8.47 o 
   8   3   4      422.91      395.35     13.19 o 
  -7   4   4       22.49       23.02      5.07 o 
  -6   4   4       54.82       56.30      3.92 o 
  -5   4   4       79.13       79.59      4.20 o 
  -4   4   4      606.70      598.05      9.45 o 
  -3   4   4     1192.24     1233.05     16.78 o 
  -2   4   4     1485.32     1487.22     19.49 o 
  -1   4   4      173.49      132.91      2.09 o 
   0   4   4      607.18      536.69      8.69 o 
   1   4   4      327.10      274.10      5.29 o 
   2   4   4     1829.67     1930.76     32.23 o 
   3   4   4     3537.65     3563.82     78.34 o 
   4   4   4      517.23      518.44     12.41 o 
   5   4   4      488.55      503.12     12.54 o 
   6   4   4     1205.13     1223.09     35.88 o 
   7   4   4      307.47      302.82     10.01 o 
   8   4   4      209.83      213.16      8.66 o 
   9   4   4        6.89       13.74      4.92 o 
  -7   5   4        4.04        3.77      3.67 o 
  -6   5   4      138.99      147.72      5.90 o 
  -5   5   4      178.91      183.88      6.13 o 
  -4   5   4      146.39      145.41      3.71 o 
  -3   5   4      406.38      394.02      6.22 o 
  -2   5   4       72.66       70.48      1.75 o 
  -1   5   4      310.23      330.75      4.81 o 
   0   5   4     1040.12     1060.17     14.98 o 
   1   5   4      303.12      319.66      6.17 o 
   2   5   4       32.04       27.93      0.96 o 
   3   5   4      159.95      139.50      3.41 o 
   4   5   4       57.08       69.09      3.49 o 
   5   5   4      340.00      332.10      8.92 o 
   6   5   4      348.45      325.17      9.09 o 
   7   5   4       34.19       34.97      3.43 o 
   8   5   4      485.08      483.62     14.98 o 
   9   5   4       49.54       41.84      5.64 o 
  -6   6   4      291.08      264.15     15.03 o 
  -5   6   4      356.23      354.96      9.40 o 
  -4   6   4       20.31       18.00      1.71 o 
  -3   6   4       15.75       16.83      1.36 o 
  -2   6   4     3164.94     3184.65     46.89 o 
  -1   6   4      193.38      205.65      3.42 o 
   0   6   4      591.75      558.37     10.59 o 
   1   6   4      752.65      724.34     14.55 o 
   2   6   4      277.73      258.97      6.39 o 
   3   6   4     1131.77     1114.52     20.55 o 
   4   6   4     1211.01     1199.13     26.80 o 
   5   6   4       73.43       76.80      3.57 o 
   6   6   4      896.10      893.31     21.32 o 
   7   6   4      465.06      447.25     12.09 o 
   8   6   4      127.39      116.24      7.96 o 
   9   6   4      283.46      292.27     12.97 o 
  -5   7   4       17.21       17.63      5.20 o 
  -4   7   4       24.92       29.75      3.61 o 
  -3   7   4      266.07      278.51     10.68 o 
  -2   7   4      482.40      454.53      8.27 o 
  -1   7   4      503.81      524.08      8.60 o 
   0   7   4      153.00      143.40      4.19 o 
   1   7   4      121.13      109.50      3.78 o 
   2   7   4       32.38       28.80      2.66 o 
   3   7   4      296.26      319.01      6.41 o 
   4   7   4      516.07      526.44     10.24 o 
   5   7   4       67.73       74.60      4.59 o 
   6   7   4      225.35      218.08      7.11 o 
   7   7   4       30.01       27.04      3.99 o 
   8   7   4       55.08       48.26      6.12 o 
   9   7   4        2.55       -1.16      6.65 o 
  -5   8   4       63.44       52.61      6.65 o 
  -4   8   4      234.46      234.00     10.70 o 
  -3   8   4       43.97       47.69      2.60 o 
  -2   8   4     1043.66     1060.11     20.17 o 
  -1   8   4       11.82       13.19      1.62 o 
   0   8   4     1029.24      988.64     21.64 o 
   1   8   4     1208.67     1194.26     29.75 o 
   2   8   4      189.51      195.97      8.26 o 
   3   8   4      687.33      668.52     23.65 o 
   4   8   4     1272.67     1274.44     43.81 o 
   5   8   4        8.44        7.18      1.59 o 
   6   8   4      773.08      775.89     30.06 o 
   7   8   4      372.92      368.47     14.31 o 
   8   8   4       27.90       17.63      7.23 o 
  -4   9   4       91.65       81.39      8.67 o 
  -3   9   4       91.62       97.81      4.10 o 
  -2   9   4        1.69        6.66      3.20 o 
  -1   9   4      113.80      125.37      3.68 o 
   0   9   4      142.69      136.60      5.02 o 
   1   9   4      617.10      617.73     16.19 o 
   2   9   4       14.87       18.32      2.96 o 
   3   9   4       41.96       41.79      3.68 o 
   4   9   4      465.03      463.44     17.14 o 
   5   9   4      245.43      234.45     12.86 o 
   6   9   4       29.65       21.68      3.47 o 
   7   9   4      212.24      193.40     10.99 o 
  -3  10   4       38.17       38.88      3.10 o 
  -2  10   4      221.62      226.29      9.35 o 
  -1  10   4      163.94      163.54      6.66 o 
   0  10   4       91.54       87.66      4.72 o 
   1  10   4      104.96      124.97      5.87 o 
   2  10   4      539.31      500.98     28.62 o 
   3  10   4      259.19      256.13     16.19 o 
   4  10   4      513.61      505.03     28.04 o 
   5  10   4       54.78       63.31      6.36 o 
   6  10   4      302.38      275.21     16.19 o 
   7  10   4      118.18      117.37      8.67 o 
   8  10   4       44.77       37.00      4.63 o 
  -2  11   4       53.79       56.05      3.68 o 
  -1  11   4      372.20      427.56     17.35 o 
   0  11   4      203.11      222.18      8.84 o 
   1  11   4       21.72       34.40      7.23 o 
   2  11   4      224.11      244.85     16.77 o 
   3  11   4      219.71      213.34     14.74 o 
   4  11   4        4.81       15.61      5.20 o 
   5  11   4      190.20      189.06     13.30 o 
   6  11   4       16.81       16.19      4.91 o 
   7  11   4      101.68       86.73      8.09 o 
   0  12   4       48.17       55.15      4.57 o 
   1  12   4       68.60       75.45     10.12 o 
   2  12   4      163.32      171.72     14.45 o 
   3  12   4       75.20       63.31      8.38 o 
   4  12   4      347.25      341.70     21.39 o 
   5  12   4      260.30      258.73     17.06 o 
   6  12   4       23.63       27.46      6.36 o 
   3  13   4      169.05      187.04     15.61 o 
   4  13   4        6.23        4.05      6.65 o 
  -3 -10   5       32.31       31.82      3.80 o 
  -6  -9   5      194.00      205.54     19.37 o 
  -5  -9   5      255.14      252.38     14.36 o 
  -4  -9   5       14.87       26.77      6.71 o 
  -3  -9   5       20.64       24.00      3.05 o 
  -2  -9   5        4.03        3.48      3.82 o 
  -1  -9   5      170.56      177.89      7.40 o 
   0  -9   5        3.80        4.99      2.91 o 
  -7  -8   5      128.05      122.28     15.32 o 
  -6  -8   5        6.47        0.66      7.66 o 
  -5  -8   5        2.76       -2.91      5.82 o 
  -4  -8   5      214.58      198.94     15.18 o 
  -3  -8   5      220.73      209.27      7.25 o 
  -2  -8   5       26.72       28.88      4.76 o 
  -1  -8   5      282.07      300.27      7.84 o 
   0  -8   5        9.16       12.11      2.35 o 
   1  -8   5      157.17      180.82      6.13 o 
   2  -8   5       77.40       92.71      4.17 o 
  -7  -7   5      100.17       96.55     13.88 o 
  -6  -7   5      533.69      531.72     22.39 o 
  -5  -7   5       45.78       40.63      6.62 o 
  -4  -7   5      371.44      364.43     23.41 o 
  -3  -7   5     1680.36     1700.13     40.97 o 
  -2  -7   5       11.15       11.93      2.06 o 
  -1  -7   5       65.09       71.89      2.90 o 
   0  -7   5      383.91      404.79     10.07 o 
   1  -7   5       94.82       99.17      4.05 o 
   2  -7   5      197.40      201.57      5.66 o 
   3  -7   5       47.46       49.54      2.99 o 
  -8  -6   5       56.40       67.65     13.59 o 
  -7  -6   5       33.89       33.24      9.11 o 
  -6  -6   5       42.32       30.02      6.23 o 
  -5  -6   5        2.15        1.30      4.70 o 
  -4  -6   5       64.04       68.41      5.00 o 
  -3  -6   5       47.25       43.02      2.88 o 
  -2  -6   5       14.37       18.63      1.91 o 
  -1  -6   5     1489.15     1454.55     28.55 o 
   0  -6   5       64.36       64.78      2.42 o 
   1  -6   5       10.48        9.83      3.09 o 
   2  -6   5       87.73       99.85      4.46 o 
   3  -6   5        2.17        4.38      2.34 o 
   4  -6   5       10.16       11.23      4.31 o 
  -8  -5   5      112.69      105.52     14.45 o 
  -7  -5   5       95.75       84.40     16.77 o 
  -6  -5   5      344.58      321.21     15.15 o 
  -5  -5   5      131.08      133.28     10.26 o 
  -4  -5   5      828.05      798.59     20.80 o 
  -3  -5   5     1644.98     1582.32     31.82 o 
  -2  -5   5      290.60      283.75      5.71 o 
  -1  -5   5     1144.20     1066.69     22.63 o 
   0  -5   5     1763.24     1675.02     32.69 o 
   1  -5   5       13.94       13.55      1.45 o 
   2  -5   5      873.55      861.55     16.26 o 
   3  -5   5      489.45      496.91     10.05 o 
   4  -5   5       44.50       43.51      3.37 o 
   5  -5   5      230.39      244.44      9.18 o 
  -8  -4   5       95.98       83.83     13.01 o 
  -7  -4   5       17.78       12.43      5.76 o 
  -6  -4   5        0.74        2.59      4.86 o 
  -5  -4   5       37.82       41.99      5.52 o 
  -4  -4   5       86.55       91.42      3.66 o 
  -3  -4   5        1.88        2.94      1.09 o 
  -2  -4   5      262.39      235.28      4.96 o 
  -1  -4   5       29.95       25.73      1.55 o 
   0  -4   5      109.37       98.36      2.53 o 
   1  -4   5      305.60      289.35      5.44 o 
   2  -4   5       51.14       45.61      2.39 o 
   3  -4   5      155.60      152.62      3.99 o 
   4  -4   5       11.05        9.21      2.23 o 
   5  -4   5      266.94      275.40      8.07 o 
  -8  -3   5       87.37       99.16     14.17 o 
  -7  -3   5       50.18       35.95     10.26 o 
  -6  -3   5      130.36      122.37      8.35 o 
  -5  -3   5      389.09      370.36     15.27 o 
  -4  -3   5      183.88      174.23      4.42 o 
  -3  -3   5      887.63      801.78     15.34 o 
  -2  -3   5     1740.16     1692.24     25.84 o 
  -1  -3   5      328.18      312.81      7.43 o 
   0  -3   5     1907.67     1824.50     28.79 o 
   1  -3   5      671.64      674.17     11.35 o 
   2  -3   5     1494.86     1425.41     23.94 o 
   3  -3   5      338.68      317.66      6.71 o 
   4  -3   5      403.92      417.67      9.32 o 
   5  -3   5      288.11      275.35     10.39 o 
   6  -3   5      387.21      415.91     16.80 o 
  -8  -2   5       16.76       21.10     10.12 o 
  -7  -2   5      174.24      145.19     26.16 o 
  -6  -2   5       85.21       87.71      7.36 o 
  -5  -2   5      557.53      516.12     24.10 o 
  -4  -2   5      482.63      485.63     10.64 o 
  -3  -2   5       48.89       46.87      1.52 o 
  -2  -2   5     2566.04     2512.29     38.41 o 
  -1  -2   5     1304.86     1410.88     24.18 o 
   0  -2   5        7.86        5.79      0.93 o 
   1  -2   5      304.63      270.80      4.85 o 
   2  -2   5      242.06      230.91      5.65 o 
   3  -2   5       65.24       61.07      2.21 o 
   4  -2   5      248.87      236.46      5.79 o 
   5  -2   5        4.65        7.03      2.88 o 
   6  -2   5       24.86       28.34      4.43 o 
   7  -2   5        1.52       -1.87      5.78 o 
  -8  -1   5      386.98      401.54     29.49 o 
  -7  -1   5       86.18       89.56      8.31 o 
  -6  -1   5        6.61        7.23      6.65 o 
  -5  -1   5      607.30      540.64     17.84 o 
  -4  -1   5       16.31       14.80      1.71 o 
  -3  -1   5      552.61      532.10     10.95 o 
  -2  -1   5     1634.95     1607.13     23.90 o 
  -1  -1   5       93.66      105.15      2.84 o 
   0  -1   5     3151.20     3220.89     45.42 o 
   1  -1   5     1136.47     1166.41     17.45 o 
   2  -1   5      459.47      452.26      7.12 o 
   3  -1   5     1217.38     1151.12     19.52 o 
   4  -1   5     1315.88     1271.27     28.72 o 
   5  -1   5        8.20        5.83      2.10 o 
   6  -1   5     1036.94      997.30     27.22 o 
   7  -1   5       92.45       94.59      7.05 o 
  -8   0   5      173.50      176.63     18.21 o 
  -7   0   5      248.89      263.52     13.66 o 
  -6   0   5       31.27       27.34      6.65 o 
  -5   0   5      432.92      430.57     10.97 o 
  -4   0   5     1813.42     1805.01     40.23 o 
  -3   0   5       19.39       13.29      0.87 o 
  -2   0   5     3491.22     3563.61     48.21 o 
  -1   0   5     3512.15     3558.35     52.01 o 
   0   0   5     1149.00     1216.35     17.49 o 
   1   0   5     5312.96     5487.33     73.80 o 
   2   0   5      488.47      433.68      9.56 o 
   3   0   5      220.23      198.06      4.41 o 
   4   0   5     1701.73     1603.21     29.90 o 
   5   0   5      309.35      307.96      8.32 o 
   6   0   5       44.62       40.59      2.93 o 
   7   0   5      276.00      264.99     11.81 o 
  -8   1   5       33.75       19.30      8.96 o 
  -7   1   5       46.86       50.97      5.74 o 
  -6   1   5      129.87      137.64      8.96 o 
  -5   1   5      668.67      694.81     18.19 o 
  -4   1   5       98.87      111.99      4.00 o 
  -3   1   5       39.71       39.33      1.24 o 
  -2   1   5     2163.64     2203.30     32.56 o 
  -1   1   5      135.55      119.62      2.39 o 
   0   1   5      568.29      548.95      7.81 o 
   1   1   5      166.55      132.97      4.74 o 
   2   1   5     1023.82     1161.25     17.88 o 
   3   1   5     3149.92     3203.67     47.22 o 
   4   1   5     1127.51     1081.94     22.74 o 
   5   1   5       54.54       54.93      3.76 o 
   6   1   5     1301.67     1247.94     28.69 o 
   7   1   5      122.41      117.17      6.00 o 
   8   1   5      283.81      263.04     12.26 o 
  -8   2   5       44.39       42.02      7.70 o 
  -7   2   5       85.21       89.91      7.39 o 
  -6   2   5      528.11      500.35     17.18 o 
  -5   2   5      115.10      128.26      5.25 o 
  -4   2   5      606.57      566.24     10.44 o 
  -3   2   5       14.97       12.55      0.83 o 
  -2   2   5     2769.92     2914.76     45.31 o 
  -1   2   5     2161.78     2003.69     27.92 o 
   0   2   5      975.95      994.18     14.04 o 
   1   2   5     4177.05     4468.30     73.94 o 
   2   2   5     3098.64     3178.40     47.77 o 
   3   2   5     1672.55     1776.99     31.49 o 
   4   2   5     1075.20     1020.97     19.82 o 
   5   2   5      783.84      719.61     15.60 o 
   6   2   5      106.03      102.80      4.11 o 
   7   2   5      792.30      765.55     18.56 o 
   8   2   5        8.48        9.86     11.85 o 
  -7   3   5        6.88       12.89      3.98 o 
  -6   3   5        2.97        5.58      2.54 o 
  -5   3   5        2.77        5.30      2.04 o 
  -4   3   5      115.33      118.27      4.06 o 
  -3   3   5      175.88      157.68      2.96 o 
  -2   3   5       37.93       30.19      1.37 o 
  -1   3   5       12.69        8.72      0.70 o 
   0   3   5        5.08        7.09      0.53 o 
   1   3   5      143.59      126.68      2.22 o 
   2   3   5        9.21        9.36      1.80 o 
   3   3   5      162.51      178.12      4.07 o 
   4   3   5     1605.64     1669.48     31.81 o 
   5   3   5      306.29      310.05      7.46 o 
   6   3   5      281.31      268.35      7.49 o 
   7   3   5       38.95       36.91      2.93 o 
   8   3   5      115.30      102.41      6.94 o 
  -7   4   5       17.71       22.90      4.99 o 
  -6   4   5      551.51      542.92     12.07 o 
  -5   4   5        9.93        9.57      2.36 o 
  -4   4   5     1158.52     1145.41     18.24 o 
  -3   4   5      580.83      586.66      8.42 o 
  -2   4   5       32.54       29.22      1.15 o 
  -1   4   5      478.45      383.26      5.66 o 
   0   4   5     3762.63     3942.44     53.40 o 
   1   4   5     1314.68     1309.65     19.89 o 
   2   4   5     2075.95     2104.00     35.07 o 
   3   4   5      306.28      303.54      6.29 o 
   4   4   5     1441.45     1498.31     28.63 o 
   5   4   5     3506.65     3496.29     69.62 o 
   6   4   5       13.75       13.90      2.21 o 
   7   4   5      202.63      193.73      8.39 o 
   8   4   5       61.57       60.57      4.67 o 
  -7   5   5       14.36       12.32      4.13 o 
  -6   5   5      196.07      187.52      6.78 o 
  -5   5   5      184.34      175.89      4.57 o 
  -4   5   5      103.04      105.15      3.38 o 
  -3   5   5     1220.36     1196.63     16.43 o 
  -2   5   5        1.21        1.06      0.81 o 
  -1   5   5        8.98        6.26      0.69 o 
   0   5   5     1240.52     1293.31     21.96 o 
   1   5   5      199.23      222.12      4.57 o 
   2   5   5        5.65        4.33      0.72 o 
   3   5   5      539.02      547.92     12.81 o 
   4   5   5       24.14       32.68      2.51 o 
   5   5   5        0.05        0.49      1.73 o 
   6   5   5        0.11       -0.30      1.99 o 
   7   5   5      358.14      343.94      9.27 o 
   8   5   5        6.68       12.86      4.94 o 
  -6   6   5       33.26       43.65      6.07 o 
  -5   6   5       14.15       11.94      2.15 o 
  -4   6   5     1031.16     1022.55     17.69 o 
  -3   6   5      669.70      657.26     10.87 o 
  -2   6   5        6.57        3.72      1.03 o 
  -1   6   5     1116.05     1050.13     14.92 o 
   0   6   5     1768.35     1848.65     33.89 o 
   1   6   5       89.00       55.13      1.94 o 
   2   6   5     3720.61     3816.65    106.56 o 
   3   6   5      514.94      532.28     10.99 o 
   4   6   5      317.91      321.48      9.77 o 
   5   6   5     1632.36     1648.54     42.99 o 
   6   6   5      304.10      306.33      8.71 o 
   7   6   5      725.75      721.22     24.52 o 
   8   6   5      130.47      133.34      6.03 o 
  -5   7   5      104.72      102.67      8.82 o 
  -4   7   5       26.70       26.16      3.78 o 
  -3   7   5      719.30      725.77     18.36 o 
  -2   7   5        3.92        3.83      1.49 o 
  -1   7   5      220.24      224.69      5.01 o 
   0   7   5      443.45      405.87      9.44 o 
   1   7   5      142.16      142.03      3.52 o 
   2   7   5       95.95       90.51      4.63 o 
   3   7   5     2373.84     2431.57     57.13 o 
   4   7   5        2.34        3.14      1.15 o 
   5   7   5        1.25       -1.03      2.20 o 
   6   7   5      499.85      494.58     14.86 o 
   7   7   5        4.40        8.74      2.97 o 
   8   7   5       37.01       36.86      5.62 o 
  -5   8   5       32.78       32.09      2.79 o 
  -4   8   5        0.75        1.04      2.41 o 
  -3   8   5      188.02      202.28      5.72 o 
  -2   8   5      157.93      155.31      4.29 o 
  -1   8   5      358.66      327.34      6.89 o 
   0   8   5      193.36      192.64      5.34 o 
   1   8   5       66.88       57.33      2.76 o 
   2   8   5     1256.59     1244.37     47.70 o 
   3   8   5      366.70      337.77     12.76 o 
   4   8   5      145.85      131.92      6.01 o 
   5   8   5      763.71      723.03     28.38 o 
   6   8   5      306.77      270.29     21.97 o 
  -4   9   5       18.83       17.67      2.89 o 
  -3   9   5       44.47       50.15      3.08 o 
  -2   9   5      612.63      637.69     15.05 o 
  -1   9   5      388.18      395.29      8.32 o 
   0   9   5       24.20       25.40      2.15 o 
   1   9   5      419.44      463.70     12.39 o 
   2   9   5      106.56      100.18      5.71 o 
   3   9   5     1032.19     1010.86     35.25 o 
   4   9   5       69.05       68.00      4.36 o 
   5   9   5      101.42       98.00      7.23 o 
   6   9   5      308.85      290.53     15.90 o 
  -3  10   5       91.56       94.79      7.23 o 
  -2  10   5        0.22       -0.64      2.11 o 
  -1  10   5        7.07        6.41      2.50 o 
   0  10   5      229.58      220.75      8.54 o 
   1  10   5       77.79       79.79      8.67 o 
   2  10   5       37.08       43.07      6.36 o 
   3  10   5      279.47      272.61     16.77 o 
   4  10   5        4.14        2.02      4.05 o 
   5  10   5       14.35       12.72      4.05 o 
   6  10   5      140.86      132.69      9.25 o 
   7  10   5       31.18       27.46      4.05 o 
  -2  11   5      670.35      769.86     60.13 o 
  -1  11   5      126.77      141.07      8.09 o 
   0  11   5       89.12      100.62      5.60 o 
   1  11   5      990.45     1008.33     54.64 o 
   2  11   5       16.85       22.55      6.36 o 
   3  11   5      156.51      169.69     13.01 o 
   4  11   5      577.55      534.52     29.78 o 
   5  11   5      158.37      139.34     10.41 o 
   6  11   5       89.06       81.81      7.52 o 
   7  11   5      186.44      165.36     11.27 o 
   0  12   5       17.67       25.19      3.79 o 
   1  12   5        4.10        4.05      6.65 o 
   2  12   5       22.82       22.55      6.94 o 
   3  12   5      426.33      398.07     24.28 o 
   4  12   5      143.55      147.43     12.14 o 
   5  12   5       74.33       78.05      8.67 o 
   6  12   5       72.38       79.50      8.38 o 
   2  13   5       40.07       50.88      9.54 o 
   3  13   5       90.59       85.28     10.70 o 
   4  13   5      225.70      249.48     17.92 o 
  -4  -9   6      206.47      205.25     19.66 o 
  -3  -9   6        5.25        2.33      2.97 o 
  -2  -9   6      306.03      328.40     13.59 o 
  -1  -9   6       97.17      105.80      6.65 o 
  -6  -8   6        0.30        1.45     10.12 o 
  -5  -8   6      157.34      135.58     15.32 o 
  -4  -8   6      158.73      159.00     16.48 o 
  -3  -8   6       68.77       72.37      4.14 o 
  -2  -8   6        2.47        3.29      2.56 o 
  -1  -8   6       15.99       15.14      4.19 o 
   0  -8   6        7.07        1.29      3.37 o 
   1  -8   6       66.45       80.18      3.77 o 
  -7  -7   6       51.61       44.52     12.14 o 
  -6  -7   6       97.94      110.14     14.45 o 
  -5  -7   6      426.49      416.36     18.85 o 
  -4  -7   6      484.10      488.40     20.66 o 
  -3  -7   6       42.46       46.33      3.97 o 
  -2  -7   6     1215.77     1245.50     31.31 o 
  -1  -7   6      245.76      251.73      6.93 o 
   0  -7   6      208.57      207.28      6.17 o 
   1  -7   6      386.68      383.97      8.83 o 
   2  -7   6      133.34      134.46      4.98 o 
  -7  -6   6       48.15       58.68     12.43 o 
  -6  -6   6       37.15       40.34      7.15 o 
  -5  -6   6       13.84       13.39      6.79 o 
  -4  -6   6      149.41      155.41     15.29 o 
  -3  -6   6        1.30       -0.64      2.50 o 
  -2  -6   6        7.51       10.40      1.48 o 
  -1  -6   6      139.98      142.46      4.38 o 
   0  -6   6        0.15        5.21      2.09 o 
   1  -6   6        8.90       13.28      3.09 o 
   2  -6   6      190.83      196.89      6.80 o 
   3  -6   6      102.38      126.77      7.37 o 
  -8  -5   6        4.40       10.70     10.41 o 
  -7  -5   6       44.79       52.04     11.56 o 
  -6  -5   6      216.60      191.15     12.86 o 
  -5  -5   6       92.08       88.38      7.82 o 
  -4  -5   6      701.43      689.91     15.91 o 
  -3  -5   6       17.86       17.00      1.96 o 
  -2  -5   6      994.69      967.90     17.35 o 
  -1  -5   6      235.15      223.63      5.80 o 
   0  -5   6      875.08      855.32     14.99 o 
   1  -5   6      417.31      420.48      9.14 o 
   2  -5   6      542.84      539.61     11.44 o 
   3  -5   6       42.48       39.96      3.65 o 
   4  -5   6      518.08      546.87     17.04 o 
  -8  -4   6       78.23       79.50     13.88 o 
  -7  -4   6       70.78       80.83      8.52 o 
  -6  -4   6      521.74      490.58     20.66 o 
  -5  -4   6      228.63      211.13     11.36 o 
  -4  -4   6      123.64      123.68      5.84 o 
  -3  -4   6     1393.62     1393.93     28.22 o 
  -2  -4   6       33.75       37.91      1.72 o 
  -1  -4   6      304.54      284.43      6.87 o 
   0  -4   6      660.00      625.76     10.54 o 
   1  -4   6      210.14      212.60      5.61 o 
   2  -4   6      178.97      165.97      4.28 o 
   3  -4   6        1.41        2.89      4.13 o 
   4  -4   6        8.52        6.13      2.67 o 
   5  -4   6      104.92      112.05      5.50 o 
  -8  -3   6       42.24       43.94     11.85 o 
  -7  -3   6       54.03       69.26      7.70 o 
  -6  -3   6       53.74       51.47      6.50 o 
  -5  -3   6        2.71        0.16      4.44 o 
  -4  -3   6     1010.89      971.52     20.18 o 
  -3  -3   6      137.03      143.99      6.23 o 
  -2  -3   6      245.79      239.29      4.68 o 
  -1  -3   6      544.94      511.48      9.02 o 
   0  -3   6      781.01      781.70     12.78 o 
   1  -3   6      182.87      178.80      3.76 o 
   2  -3   6     2734.56     2620.64     46.54 o 
   3  -3   6       28.49       32.49      2.20 o 
   4  -3   6      413.54      397.60      9.91 o 
   5  -3   6      205.18      202.10      8.25 o 
   6  -3   6       82.77       95.62      5.93 o 
  -8  -2   6      247.98      252.37     22.55 o 
  -7  -2   6       11.83       15.31      6.25 o 
  -6  -2   6      625.19      625.98     24.48 o 
  -5  -2   6      382.34      360.14     14.29 o 
  -4  -2   6      715.67      715.23     15.72 o 
  -3  -2   6     4805.97     4756.86     87.38 o 
  -2  -2   6      118.83      107.07      3.12 o 
  -1  -2   6     1180.53     1115.52     22.15 o 
   0  -2   6     1622.84     1533.14     23.15 o 
   1  -2   6     1012.98      987.02     15.97 o 
   2  -2   6     1177.95     1097.68     18.59 o 
   3  -2   6     1284.03     1269.47     24.32 o 
   4  -2   6       45.16       47.45      2.62 o 
   5  -2   6      167.86      164.47      6.19 o 
   6  -2   6      125.55      135.79      7.95 o 
  -8  -1   6       53.43       57.53     12.72 o 
  -7  -1   6       33.40       40.13      8.24 o 
  -6  -1   6       65.10       59.29      6.58 o 
  -5  -1   6       81.92       84.95      6.13 o 
  -4  -1   6       81.76       76.74      3.36 o 
  -3  -1   6      323.90      308.05      4.67 o 
  -2  -1   6      117.65      137.12      3.10 o 
  -1  -1   6     1151.37     1147.52     18.72 o 
   0  -1   6      666.24      712.79     10.97 o 
   1  -1   6      124.69      106.62      3.05 o 
   2  -1   6     2094.83     1992.79     35.16 o 
   3  -1   6        5.77        7.65      1.40 o 
   4  -1   6     1251.48     1202.35     25.10 o 
   5  -1   6      933.61      896.91     21.84 o 
   6  -1   6       30.38       26.89      4.29 o 
   7  -1   6       21.99       26.85      5.01 o 
  -8   0   6       86.61      117.95     15.90 o 
  -7   0   6        3.16       -4.50      5.47 o 
  -6   0   6      583.12      601.87     23.53 o 
  -5   0   6      193.89      174.62      5.74 o 
  -4   0   6      228.17      237.56      8.43 o 
  -3   0   6     2799.59     2807.10     40.20 o 
  -2   0   6     2317.94     2342.41     34.57 o 
  -1   0   6     3243.96     3459.67     50.66 o 
   0   0   6     1010.87      894.37     14.35 o 
   1   0   6     1270.18     1257.01     19.00 o 
   2   0   6      462.21      437.33      8.34 o 
   3   0   6     3601.58     3553.21     62.33 o 
   4   0   6      263.58      252.58      6.33 o 
   5   0   6      672.05      654.13     15.76 o 
   6   0   6       16.91       20.55      3.36 o 
   7   0   6        2.52        2.61      4.10 o 
  -8   1   6       42.57       44.20      8.06 o 
  -7   1   6       41.82       37.90      5.60 o 
  -6   1   6       26.52       28.53      5.90 o 
  -5   1   6      225.29      232.30      7.48 o 
  -4   1   6        1.73        3.30      1.84 o 
  -3   1   6      176.49      157.97      2.95 o 
  -2   1   6     1041.57     1062.60     15.54 o 
  -1   1   6        2.48        2.10      0.80 o 
   0   1   6      858.91      958.37     13.44 o 
   1   1   6      515.41      635.31      9.26 o 
   2   1   6      524.40      532.51      9.05 o 
   3   1   6        7.64        9.58      1.01 o 
   4   1   6       15.75       13.72      1.50 o 
   5   1   6      378.45      372.64      9.63 o 
   6   1   6      468.38      424.77     12.94 o 
   7   1   6      195.09      172.27      8.89 o 
  -8   2   6      227.67      231.28     13.82 o 
  -7   2   6       26.44       28.83      4.49 o 
  -6   2   6       33.21       32.00      3.24 o 
  -5   2   6      341.67      314.17      9.56 o 
  -4   2   6      535.67      550.78     10.26 o 
  -3   2   6      391.62      373.63      5.80 o 
  -2   2   6     1548.99     1541.80     23.02 o 
  -1   2   6     1119.96     1151.75     17.17 o 
   0   2   6     3339.44     3358.61     54.55 o 
   1   2   6     4149.27     4285.47     74.32 o 
   2   2   6       19.21       16.54      1.22 o 
   3   2   6     3139.60     3028.38     52.88 o 
   4   2   6      341.77      303.57      7.09 o 
   5   2   6      407.60      401.50     10.12 o 
   6   2   6      443.91      415.54     10.65 o 
   7   2   6      326.74      310.75     10.48 o 
   8   2   6       13.49        9.50      4.36 o 
  -7   3   6      357.86      340.98     11.43 o 
  -6   3   6        6.21       10.99      2.68 o 
  -5   3   6      178.99      182.94      6.14 o 
  -4   3   6      677.95      671.62     12.38 o 
  -3   3   6       22.87       36.36      1.44 o 
  -2   3   6      285.91      254.52      5.00 o 
  -1   3   6      753.62      775.14     12.23 o 
   0   3   6      537.61      572.61      7.95 o 
   1   3   6      843.40      817.73     13.77 o 
   2   3   6        6.07       16.09      1.75 o 
   3   3   6      980.54     1041.50     22.51 o 
   4   3   6      532.79      524.78      9.91 o 
   5   3   6        9.42        4.81      1.56 o 
   6   3   6        9.93       15.48      2.15 o 
   7   3   6       11.13       12.77      3.01 o 
   8   3   6      142.18      127.91      7.66 o 
  -7   4   6       28.03       28.73      4.55 o 
  -6   4   6       15.41       10.25      3.37 o 
  -5   4   6      615.79      646.62     13.70 o 
  -4   4   6       75.55       79.13      2.64 o 
  -3   4   6        8.63        9.15      0.98 o 
  -2   4   6     3212.46     3303.49     47.86 o 
  -1   4   6      900.47      870.67     11.56 o 
   0   4   6      493.13      472.50      6.83 o 
   1   4   6     1718.69     1739.42     25.20 o 
   2   4   6      819.50      826.07     18.90 o 
   3   4   6     4474.13     4585.91     86.09 o 
   4   4   6      563.18      527.40     10.69 o 
   5   4   6       52.01       44.71      2.34 o 
   6   4   6      449.66      430.17     10.83 o 
   7   4   6      410.11      376.17     11.64 o 
   8   4   6        8.81        6.16      3.68 o 
  -6   5   6       11.57       11.60      2.92 o 
  -5   5   6      122.90      123.94      3.45 o 
  -4   5   6      433.70      423.29      7.59 o 
  -3   5   6      106.46      112.74      2.44 o 
  -2   5   6      233.59      216.78      3.60 o 
  -1   5   6     1245.82     1280.13     17.82 o 
   0   5   6       80.74       73.04      2.68 o 
   1   5   6      898.23      900.93     16.21 o 
   2   5   6     1659.12     1660.42     26.59 o 
   3   5   6        4.50        4.40      1.35 o 
   4   5   6      591.16      578.96     11.61 o 
   5   5   6       17.21        9.98      1.12 o 
   6   5   6       76.00       76.63      3.27 o 
   7   5   6      205.10      201.33      7.41 o 
   8   5   6        2.33       -1.03      2.86 o 
  -6   6   6       12.31       13.01      5.49 o 
  -5   6   6      164.57      163.83      5.82 o 
  -4   6   6        2.08       -0.61      1.62 o 
  -3   6   6        6.62        5.44      1.27 o 
  -2   6   6      666.00      666.47      9.84 o 
  -1   6   6      120.31      107.37      2.36 o 
   0   6   6      162.41      165.49      3.79 o 
   1   6   6     1492.20     1485.97     29.44 o 
   2   6   6       62.63       59.54      1.81 o 
   3   6   6      233.72      236.99      6.00 o 
   4   6   6     1363.14     1359.13     28.60 o 
   5   6   6      674.20      676.01     13.63 o 
   6   6   6      198.39      209.20      7.22 o 
   7   6   6      115.19      107.67      6.91 o 
   8   6   6       13.79       14.39      3.19 o 
  -5   7   6       40.67       38.45      2.79 o 
  -4   7   6       78.16       82.29      3.51 o 
  -3   7   6      326.44      336.43      8.67 o 
  -2   7   6       56.33       57.27      2.81 o 
  -1   7   6      790.12      800.17     15.28 o 
   0   7   6      406.63      422.80      9.80 o 
   1   7   6      721.53      689.14     17.10 o 
   2   7   6     1301.70     1247.48     42.66 o 
   3   7   6        8.74        4.05      2.31 o 
   4   7   6      622.57      619.59     21.11 o 
   5   7   6      979.10      996.17     21.33 o 
   6   7   6      123.54      130.17      6.11 o 
   7   7   6       31.24       39.53      4.80 o 
   8   7   6      162.90      175.34      9.17 o 
  -5   8   6        0.12       -2.60      3.47 o 
  -4   8   6       83.01       89.97     10.10 o 
  -3   8   6        2.25        4.44      2.68 o 
  -2   8   6       41.44       43.44      2.29 o 
  -1   8   6        5.04        4.24      1.51 o 
   0   8   6       14.44       12.08      2.11 o 
   1   8   6      186.28      180.50      4.19 o 
   2   8   6        3.51        2.60      2.89 o 
   3   8   6       53.59       54.29      3.66 o 
   4   8   6      366.51      349.21     18.79 o 
   5   8   6       66.54       65.52      6.94 o 
   6   8   6        1.75       10.70      2.02 o 
  -4   9   6      233.24      242.91     10.26 o 
  -3   9   6      514.08      538.31     13.08 o 
  -2   9   6       12.23       10.36      2.00 o 
  -1   9   6      321.26      331.91      7.10 o 
   0   9   6      753.99      825.22     18.37 o 
   1   9   6      293.80      290.65     11.89 o 
   2   9   6     1124.53     1059.78     55.50 o 
   3   9   6      446.54      449.24     16.73 o 
   4   9   6      379.27      355.57     19.66 o 
   5   9   6      658.75      629.63     32.96 o 
   6   9   6      174.96      170.56     10.12 o 
  -3  10   6        0.83       -0.17      3.37 o 
  -2  10   6       21.03       18.69      2.91 o 
  -1  10   6       71.83       67.67      3.68 o 
   0  10   6      174.68      160.33      8.76 o 
   1  10   6       18.14       18.79      5.20 o 
   2  10   6       11.26       13.30      4.91 o 
   3  10   6      281.87      265.67     16.48 o 
   4  10   6        2.29        1.45      3.76 o 
   5  10   6       31.64       28.91      4.63 o 
   6  10   6       19.95       15.32      3.76 o 
   7  10   6       37.94       33.53      4.05 o 
  -2  11   6       33.26       36.28      3.85 o 
  -1  11   6      129.08      125.41     20.24 o 
   0  11   6      219.66      218.10      8.80 o 
   1  11   6        5.33       -6.07      5.20 o 
   2  11   6      542.94      503.30     28.91 o 
   3  11   6      720.55      728.20     39.89 o 
   4  11   6       97.23       86.44      8.09 o 
   5  11   6      389.36      378.41     21.68 o 
   6  11   6      454.85      430.16     23.99 o 
   7  11   6      152.35      140.21      9.83 o 
   0  12   6        5.24        6.91      3.30 o 
   1  12   6       29.15       49.43      8.38 o 
   2  12   6        1.30        2.31      6.07 o 
   3  12   6      213.96      230.98     16.48 o 
   4  12   6       32.12       28.33      6.36 o 
   5  12   6        3.81       -4.05      4.91 o 
   6  12   6       77.46       76.03      8.09 o 
   2  13   6       21.62       17.63      7.52 o 
   3  13   6      209.30      183.86     15.03 o 
   4  13   6       10.00       10.70      6.36 o 
  -5  -8   7       92.27       73.43     13.30 o 
  -4  -8   7        0.83       -3.18      8.96 o 
  -3  -8   7       38.10       35.99      3.77 o 
  -2  -8   7       60.52       69.09      5.20 o 
  -1  -8   7        1.16        2.02      3.18 o 
   0  -8   7       36.07       42.32      3.33 o 
  -6  -7   7      118.47       84.41     14.17 o 
  -5  -7   7       24.26       35.85     11.56 o 
  -4  -7   7      179.50      179.70     15.90 o 
  -3  -7   7      327.70      339.26     10.53 o 
  -2  -7   7      172.76      186.08      6.89 o 
  -1  -7   7       65.14       70.19      6.25 o 
   0  -7   7      335.11      369.77     12.46 o 
   1  -7   7       93.92      101.30      7.59 o 
  -7  -6   7      138.46      159.00     18.50 o 
  -6  -6   7       19.64        9.83      9.83 o 
  -5  -6   7      606.93      563.96     23.50 o 
  -4  -6   7      335.50      326.80     10.16 o 
  -3  -6   7       72.39       70.98      3.44 o 
  -2  -6   7      228.10      231.61     10.37 o 
  -1  -6   7      149.08      155.17      5.02 o 
   0  -6   7       67.10       64.68      4.99 o 
   1  -6   7      241.23      253.97      6.53 o 
   2  -6   7        2.32       -0.19      4.81 o 
   3  -6   7       70.27       67.68      5.63 o 
  -7  -5   7        7.28        4.91     10.99 o 
  -6  -5   7       69.68       69.74      8.35 o 
  -5  -5   7       53.25       55.53      7.05 o 
  -4  -5   7        3.29        1.39      3.60 o 
  -3  -5   7      306.26      307.29     10.67 o 
  -2  -5   7     1020.99     1021.63     18.47 o 
  -1  -5   7       96.19       97.39      3.14 o 
   0  -5   7      406.92      395.82      8.75 o 
   1  -5   7      149.00      144.76      4.36 o 
   2  -5   7       31.68       34.29      3.60 o 
   3  -5   7      495.73      524.15     16.42 o 
   4  -5   7      113.86      113.27     11.71 o 
  -8  -4   7       99.21      111.88     16.48 o 
  -7  -4   7      492.70      515.44     34.40 o 
  -6  -4   7       67.93       70.48      7.98 o 
  -5  -4   7      700.85      635.32     24.82 o 
  -4  -4   7      452.88      429.22     21.65 o 
  -3  -4   7      324.31      331.39     10.13 o 
  -2  -4   7     1832.77     1687.52     43.31 o 
  -1  -4   7     1048.27     1042.18     18.75 o 
   0  -4   7       15.63       15.02      1.62 o 
   1  -4   7      634.65      603.40     11.72 o 
   2  -4   7      117.85      116.37      3.59 o 
   3  -4   7      203.49      218.68      7.18 o 
   4  -4   7      346.78      368.49     17.33 o 
  -8  -3   7        4.71        4.91     10.70 o 
  -7  -3   7        6.12        4.63     10.12 o 
  -6  -3   7        6.77        6.26      5.47 o 
  -5  -3   7      349.10      326.60     15.13 o 
  -4  -3   7       25.45       22.10      2.62 o 
  -3  -3   7        0.68        1.30      1.02 o 
  -2  -3   7      283.89      262.03      5.47 o 
  -1  -3   7      134.23      138.15      3.37 o 
   0  -3   7     1450.94     1339.76     20.76 o 
   1  -3   7      661.97      662.20     11.70 o 
   2  -3   7       18.27       16.70      2.24 o 
   3  -3   7      471.19      465.12     11.10 o 
   4  -3   7      113.84      119.94      4.80 o 
   5  -3   7       23.40       20.88      6.50 o 
  -8  -2   7        2.12        0.87     10.99 o 
  -7  -2   7      351.31      341.37     16.79 o 
  -6  -2   7      261.99      257.05     16.62 o 
  -5  -2   7      837.01      830.29     21.55 o 
  -4  -2   7      862.60      841.75     27.37 o 
  -3  -2   7      240.48      237.95      6.72 o 
  -2  -2   7      495.41      474.55      7.93 o 
  -1  -2   7     2029.35     1942.91     31.89 o 
   0  -2   7     1170.16     1106.28     17.10 o 
   1  -2   7     1652.95     1527.09     24.39 o 
   2  -2   7       93.16       93.11      2.65 o 
   3  -2   7        7.78        6.22      1.71 o 
   4  -2   7      470.30      435.24     10.53 o 
   5  -2   7      273.81      267.54      9.49 o 
   6  -2   7       59.86       66.89      5.00 o 
  -8  -1   7        5.99        6.36     10.99 o 
  -7  -1   7       38.40       29.09      8.24 o 
  -6  -1   7      288.50      294.50     14.44 o 
  -5  -1   7       11.70       11.43      2.31 o 
  -4  -1   7        4.07        6.30      2.13 o 
  -3  -1   7       77.01       66.83      2.77 o 
  -2  -1   7      297.54      276.32      4.77 o 
  -1  -1   7        0.62        1.33      0.80 o 
   0  -1   7       63.38       77.36      2.08 o 
   1  -1   7      163.89      160.87      3.22 o 
   2  -1   7      169.77      175.48      4.40 o 
   3  -1   7      555.81      534.12     12.19 o 
   4  -1   7       14.53       21.46      5.53 o 
   5  -1   7       26.70       27.35      3.26 o 
   6  -1   7       15.02       14.39      3.50 o 
  -8   0   7        8.65       14.45     11.56 o 
  -7   0   7      184.58      184.04     11.67 o 
  -6   0   7       92.13       99.15      7.98 o 
  -5   0   7      150.45      150.07      5.84 o 
  -4   0   7     1435.05     1391.67     31.52 o 
  -3   0   7     1361.97     1323.12     23.64 o 
  -2   0   7      188.39      177.66      3.32 o 
  -1   0   7     1357.22     1250.60     19.56 o 
   0   0   7      257.90      246.62      4.32 o 
   1   0   7     1491.54     1366.08     19.79 o 
   2   0   7     2849.10     2796.44     52.12 o 
   3   0   7      184.20      175.23      4.40 o 
   4   0   7       56.14       49.63      2.76 o 
   5   0   7      111.14      106.01      4.58 o 
   6   0   7       48.58       50.43      4.17 o 
   7   0   7      219.29      238.73      9.47 o 
  -8   1   7      140.26      126.33     17.06 o 
  -7   1   7       22.73       21.44      6.60 o 
  -6   1   7      190.02      183.86      6.96 o 
  -5   1   7       57.86       45.19      3.34 o 
  -4   1   7      300.91      300.43      6.66 o 
  -3   1   7     1430.24     1391.61     23.55 o 
  -2   1   7        6.29        4.18      0.92 o 
  -1   1   7        2.96        4.78      1.35 o 
   0   1   7      505.42      492.80      7.69 o 
   1   1   7       15.37       22.09      1.08 o 
   2   1   7      415.86      407.26      7.59 o 
   3   1   7      432.71      413.68      7.76 o 
   4   1   7      196.41      203.82      7.22 o 
   5   1   7       37.89       33.65      2.67 o 
   6   1   7      160.01      149.75      5.66 o 
   7   1   7       21.33       20.66      3.54 o 
  -7   2   7       35.38       43.07      5.85 o 
  -6   2   7      212.44      237.85      8.53 o 
  -5   2   7       15.62       15.40      2.86 o 
  -4   2   7      289.74      289.71      6.06 o 
  -3   2   7     1139.11     1098.84     17.27 o 
  -2   2   7      277.79      264.94      4.18 o 
  -1   2   7     2323.84     2301.13     41.03 o 
   0   2   7      429.49      396.46      6.96 o 
   1   2   7      569.87      527.24      9.72 o 
   2   2   7     1995.71     1902.03     33.47 o 
   3   2   7      225.31      193.57      4.64 o 
   4   2   7      552.89      536.23     12.71 o 
   5   2   7     1177.93     1107.31     23.16 o 
   6   2   7       19.52       17.61      2.47 o 
   7   2   7        5.50        8.03      3.89 o 
  -7   3   7        2.13        1.92      4.13 o 
  -6   3   7      182.08      186.28      6.75 o 
  -5   3   7      291.34      277.14      9.11 o 
  -4   3   7       51.78       52.39      2.52 o 
  -3   3   7      549.38      543.57      8.47 o 
  -2   3   7     1095.55     1072.05     15.32 o 
  -1   3   7      636.87      637.20      9.60 o 
   0   3   7      891.41      852.88     11.68 o 
   1   3   7       21.95       17.12      0.94 o 
   2   3   7      297.86      313.99      5.98 o 
   3   3   7     2141.92     2100.40     46.20 o 
   4   3   7      123.63      123.40      4.08 o 
   5   3   7      134.97      140.80      4.65 o 
   6   3   7      201.19      180.82      5.92 o 
   7   3   7       21.76       22.57      3.44 o 
   8   3   7      229.53      223.91     10.53 o 
  -7   4   7       13.36       18.05      3.78 o 
  -6   4   7       60.89       72.87      4.63 o 
  -5   4   7       32.81       32.52      2.07 o 
  -4   4   7       13.13       20.94      5.85 o 
  -3   4   7      659.56      659.94     12.04 o 
  -2   4   7       57.82       55.26      1.80 o 
  -1   4   7      206.55      200.86      3.78 o 
   0   4   7      491.11      478.91      8.42 o 
   1   4   7      357.51      376.78      6.04 o 
   2   4   7      723.43      716.21     11.90 o 
   3   4   7      348.56      308.54      7.21 o 
   4   4   7      119.68      126.36      4.00 o 
   5   4   7      641.01      627.18     14.79 o 
   6   4   7      178.07      160.93      5.30 o 
   7   4   7      152.71      151.00      6.36 o 
   8   4   7      304.17      304.81     15.61 o 
  -6   5   7      102.29       95.93      5.80 o 
  -5   5   7      389.12      393.71      7.96 o 
  -4   5   7       61.48       62.03      2.35 o 
  -3   5   7      194.46      199.41      5.30 o 
  -2   5   7     1621.91     1623.92     24.80 o 
  -1   5   7      335.17      333.22      5.25 o 
   0   5   7     1428.28     1375.75     22.04 o 
   1   5   7     1136.36     1108.80     19.83 o 
   2   5   7      235.97      232.53      4.52 o 
   3   5   7     1933.65     1877.54     37.80 o 
   4   5   7      662.86      630.51     13.57 o 
   5   5   7      262.28      259.83      6.94 o 
   6   5   7      428.17      411.89     10.49 o 
   7   5   7       72.59       65.85      4.08 o 
   8   5   7      125.70      139.56     19.08 o 
  -6   6   7        2.45        1.16      5.20 o 
  -5   6   7       96.90       90.19      4.06 o 
  -4   6   7       62.70       60.17      3.06 o 
  -3   6   7       30.61       37.01      3.00 o 
  -2   6   7      131.34      123.30      3.22 o 
  -1   6   7       13.69       15.69      1.29 o 
   0   6   7       38.54       39.68      2.32 o 
   1   6   7      156.86      160.32      4.81 o 
   2   6   7        2.36        1.88      1.64 o 
   3   6   7      749.21      769.18     19.66 o 
   4   6   7       19.40       17.78      1.54 o 
   5   6   7       40.73       53.32      4.91 o 
   6   6   7      161.56      157.25      6.47 o 
   7   6   7       34.79       32.76      2.45 o 
   8   6   7      159.33      162.51      6.70 o 
  -5   7   7      126.74      130.59      5.28 o 
  -4   7   7      125.04      126.86      5.17 o 
  -3   7   7      116.06      107.87      4.76 o 
  -2   7   7     1320.19     1277.34     23.86 o 
  -1   7   7      316.39      300.76      6.38 o 
   0   7   7     1341.29     1275.15     23.70 o 
   1   7   7     1718.59     1720.83     36.65 o 
   2   7   7      366.64      336.49     18.79 o 
   3   7   7     1494.48     1469.13     74.87 o 
   4   7   7     1541.62     1527.23     77.76 o 
   5   7   7      424.03      437.95     16.25 o 
   6   7   7      712.07      754.51     38.74 o 
   7   7   7      324.57      329.78     12.43 o 
   8   7   7       21.63       21.05      2.55 o 
  -5   8   7        3.78        2.07      2.56 o 
  -4   8   7       72.69       73.65      4.21 o 
  -3   8   7      133.66      134.38      4.81 o 
  -2   8   7        2.89       -0.87      1.63 o 
  -1   8   7      139.45      125.32      3.54 o 
   0   8   7       14.46       12.59      1.78 o 
   1   8   7      240.61      233.14      5.96 o 
   2   8   7      114.65      117.28     15.47 o 
   3   8   7      324.30      291.11     16.48 o 
   4   8   7      216.47      219.42     12.72 o 
   5   8   7       36.51       30.06      3.47 o 
   6   8   7       69.70       78.92      5.78 o 
   7   8   7        0.14       -0.29      2.60 o 
  -4   9   7       71.86       72.27      3.78 o 
  -3   9   7        4.09       -0.67      2.30 o 
  -2   9   7      349.58      351.20     16.61 o 
  -1   9   7      282.42      279.14      6.49 o 
   0   9   7      293.71      276.09      9.51 o 
   1   9   7     1049.31     1024.20     28.14 o 
   2   9   7      645.82      626.96     30.21 o 
   3   9   7      474.84      412.81     23.13 o 
   4   9   7     1127.49     1020.18     52.90 o 
   5   9   7      329.14      332.45     18.50 o 
   6   9   7      664.88      681.95     35.56 o 
   7   9   7      599.78      649.86     33.53 o 
  -3  10   7      116.94      119.54      4.66 o 
  -2  10   7       32.91       30.42      2.70 o 
  -1  10   7      374.56      388.66     11.12 o 
   0  10   7       53.84       55.96      3.43 o 
   1  10   7       56.96       49.14      6.94 o 
   2  10   7      393.61      395.76     23.13 o 
   3  10   7        1.11        0.87      4.05 o 
   4  10   7        9.76        9.54      4.05 o 
   5  10   7       17.84       16.19      4.05 o 
   6  10   7        0.50       -3.47      3.18 o 
   7  10   7       60.02       58.97      5.20 o 
  -2  11   7       11.72       12.54      3.24 o 
  -1  11   7       72.83       70.92     12.29 o 
   0  11   7        2.22        0.51      3.47 o 
   1  11   7      351.85      339.39     21.39 o 
   2  11   7      215.90      208.72     14.74 o 
   3  11   7        4.23       -3.47      4.91 o 
   4  11   7      682.88      675.30     36.71 o 
   5  11   7      300.12      280.99     17.06 o 
   6  11   7       88.36       77.47      6.94 o 
   0  12   7       72.78       82.57      5.24 o 
   1  12   7       25.21       21.68      7.52 o 
   2  12   7      332.82      359.62     22.84 o 
   3  12   7      142.81      150.03     12.72 o 
   4  12   7       25.16       34.11      6.65 o 
   5  12   7      143.12      143.96     11.27 o 
   6  12   7        2.25        4.05      5.20 o 
   3  13   7       14.62       28.33      7.52 o 
  -5  -7   8       64.65       46.25     13.30 o 
  -4  -7   8      144.17      145.19     13.30 o 
  -3  -7   8       10.70        7.36      3.05 o 
  -2  -7   8        7.08        9.83      3.18 o 
  -1  -7   8      286.33      313.06      9.30 o 
   0  -7   8       53.16       54.89      3.61 o 
  -6  -6   8      557.78      565.45     38.45 o 
  -5  -6   8       72.27       74.29     13.59 o 
  -4  -6   8       52.50       57.30      3.99 o 
  -3  -6   8      396.14      403.46     21.03 o 
  -2  -6   8       49.32       44.50      3.69 o 
  -1  -6   8      304.97      315.26      8.45 o 
   0  -6   8      425.04      442.26     11.13 o 
   1  -6   8       51.36       43.01      2.97 o 
   2  -6   8       80.34       87.95      3.90 o 
  -7  -5   8        1.83        1.16     11.27 o 
  -6  -5   8        2.22        7.52     10.99 o 
  -5  -5   8        0.43        1.38      5.82 o 
  -4  -5   8      346.64      338.55     23.23 o 
  -3  -5   8      285.94      276.50     16.77 o 
  -2  -5   8        1.50        2.54      1.64 o 
  -1  -5   8      113.46      114.82      8.78 o 
   0  -5   8        4.30        4.90      2.16 o 
   1  -5   8       84.45       89.35      4.97 o 
   2  -5   8      400.47      430.43     10.64 o 
   3  -5   8        0.67       -2.89      3.95 o 
  -7  -4   8        2.44        4.05     10.99 o 
  -6  -4   8      178.22      196.87     19.08 o 
  -5  -4   8      252.32      231.70     12.88 o 
  -4  -4   8      425.32      398.20     15.16 o 
  -3  -4   8      778.63      766.16     16.55 o 
  -2  -4   8       86.36       86.25      3.73 o 
  -1  -4   8       22.49       26.08      1.95 o 
   0  -4   8      493.22      465.39     11.31 o 
   1  -4   8      177.20      172.26      4.87 o 
   2  -4   8      294.04      282.56      6.87 o 
   3  -4   8      425.59      426.86     13.95 o 
   4  -4   8        4.19       -1.60      4.01 o 
  -7  -3   8        2.62        9.83     10.70 o 
  -6  -3   8       57.18       50.48      7.43 o 
  -5  -3   8      362.37      352.68     14.31 o 
  -4  -3   8       68.92       75.11      3.91 o 
  -3  -3   8       96.19       98.70      2.99 o 
  -2  -3   8        1.74        5.03      2.04 o 
  -1  -3   8      128.65      115.32      4.85 o 
   0  -3   8       15.31       14.42      1.46 o 
   1  -3   8      143.86      133.17      3.71 o 
   2  -3   8       15.07       15.17      1.76 o 
   3  -3   8        1.33        3.21      2.91 o 
   4  -3   8        0.14        1.80      2.97 o 
   5  -3   8       63.92       65.61      6.44 o 
  -7  -2   8       80.58       67.07     13.88 o 
  -6  -2   8      158.34      151.33     23.99 o 
  -5  -2   8      194.25      183.22      6.80 o 
  -4  -2   8       21.76       23.98      6.17 o 
  -3  -2   8      495.48      472.68      9.09 o 
  -2  -2   8     1366.17     1321.61     23.53 o 
  -1  -2   8      298.46      278.98      5.48 o 
   0  -2   8      477.81      438.24      8.03 o 
   1  -2   8       14.09       16.56      1.93 o 
   2  -2   8       37.95       35.65      1.70 o 
   3  -2   8      940.48      907.18     19.97 o 
   4  -2   8      224.66      234.22      6.86 o 
   5  -2   8       81.76       83.66      6.53 o 
  -7  -1   8      227.55      235.03     22.55 o 
  -6  -1   8        1.80       -1.16      7.52 o 
  -5  -1   8      235.24      240.05     11.54 o 
  -4  -1   8      138.19      124.24      4.76 o 
  -3  -1   8       96.68       87.70      3.02 o 
  -2  -1   8      717.27      690.06     11.91 o 
  -1  -1   8      403.31      398.18      7.24 o 
   0  -1   8        9.72       13.38      1.25 o 
   1  -1   8      239.04      232.95      4.73 o 
   2  -1   8      122.10      131.96      3.83 o 
   3  -1   8      202.80      189.60      5.56 o 
   4  -1   8      457.50      459.10     13.64 o 
   5  -1   8       17.52       25.19      5.64 o 
   6  -1   8       23.74       23.42      4.70 o 
  -7   0   8        6.85       -0.29     10.70 o 
  -6   0   8       18.50       27.14      6.52 o 
  -5   0   8      741.85      750.69     20.02 o 
  -4   0   8       74.54       68.34      2.59 o 
  -3   0   8       16.81       14.49      1.59 o 
  -2   0   8      636.62      610.39      9.60 o 
  -1   0   8      405.25      383.70      7.00 o 
   0   0   8     1257.21     1169.18     19.50 o 
   1   0   8      802.97      767.82     13.24 o 
   2   0   8       15.06       17.59      2.66 o 
   3   0   8      352.56      337.77      7.41 o 
   4   0   8      297.22      301.68      9.65 o 
   5   0   8      136.04      122.44      5.69 o 
   6   0   8      368.05      373.31     14.64 o 
  -7   1   8      123.37      113.61     16.19 o 
  -6   1   8       56.08       52.38      4.17 o 
  -5   1   8      298.56      316.61      9.95 o 
  -4   1   8      587.21      571.12     11.74 o 
  -3   1   8      156.18      154.49      3.70 o 
  -2   1   8      280.18      272.81      5.05 o 
  -1   1   8     1814.28     1778.25     27.89 o 
   0   1   8      216.77      226.17      4.39 o 
   1   1   8     1437.16     1417.06     23.55 o 
   2   1   8      563.64      544.48     10.91 o 
   3   1   8        6.49        7.57      1.70 o 
   4   1   8      515.47      502.01     12.32 o 
   5   1   8      612.40      575.39     16.30 o 
   6   1   8      186.57      190.68      7.72 o 
   7   1   8      198.59      182.90     14.45 o 
  -7   2   8        9.50        8.09     10.70 o 
  -6   2   8       46.68       56.20      4.47 o 
  -5   2   8       91.68       91.78      4.81 o 
  -4   2   8        0.60       -0.10      1.50 o 
  -3   2   8       10.50       10.41      1.75 o 
  -2   2   8      335.65      325.53      5.50 o 
  -1   2   8       72.97       64.49      1.89 o 
   0   2   8       38.54       38.06      2.24 o 
   1   2   8     1265.42     1247.95     22.12 o 
   2   2   8       27.94       33.89      1.71 o 
   3   2   8      262.17      256.05      5.87 o 
   4   2   8      515.52      502.12     12.21 o 
   5   2   8       22.68       25.43      2.94 o 
   6   2   8      147.72      150.22      6.50 o 
   7   2   8      225.78      219.37      8.44 o 
  -7   3   8      167.71      165.06      9.17 o 
  -6   3   8      223.24      225.87      8.65 o 
  -5   3   8       34.33       31.70      4.06 o 
  -4   3   8      641.77      636.58     12.65 o 
  -3   3   8      926.25      920.77     15.36 o 
  -2   3   8      484.78      474.64      6.75 o 
  -1   3   8     1751.59     1698.59     24.89 o 
   0   3   8      368.94      367.98      5.99 o 
   1   3   8     2322.97     2290.90     37.31 o 
   2   3   8     2050.16     1998.13     34.25 o 
   3   3   8       69.17       63.49      2.77 o 
   4   3   8      587.66      566.14     13.43 o 
   5   3   8      784.75      758.64     20.40 o 
   6   3   8       60.23       66.83      4.17 o 
   7   3   8      409.50      413.45     13.12 o 
  -7   4   8        0.13        1.17      4.22 o 
  -6   4   8      216.45      211.66      6.75 o 
  -5   4   8       10.51       11.21      1.91 o 
  -4   4   8        0.06       -2.05      1.86 o 
  -3   4   8      225.57      236.83      6.63 o 
  -2   4   8       64.37       66.99      2.07 o 
  -1   4   8        7.02        7.70      1.00 o 
   0   4   8      160.18      154.23      3.08 o 
   1   4   8      518.97      486.42      9.30 o 
   2   4   8        3.42        5.14      0.97 o 
   3   4   8       12.36       14.17      1.58 o 
   4   4   8      164.21      166.57      5.01 o 
   5   4   8        7.75        4.32      2.38 o 
   6   4   8       42.17       46.06      3.45 o 
   7   4   8      175.51      190.01      9.42 o 
  -6   5   8      106.31      110.43      8.09 o 
  -5   5   8       17.91       19.65      2.30 o 
  -4   5   8      794.93      789.92     15.46 o 
  -3   5   8     1346.54     1318.79     24.69 o 
  -2   5   8      169.45      152.15      3.52 o 
  -1   5   8     1493.63     1491.06     23.31 o 
   0   5   8     1685.96     1699.86     29.32 o 
   1   5   8     1756.79     1705.26     33.59 o 
   2   5   8     2742.95     2761.39     53.71 o 
   3   5   8      866.17      850.53     19.21 o 
   4   5   8      658.75      655.61     15.24 o 
   5   5   8      583.30      566.56     13.54 o 
   6   5   8      206.58      204.04      7.16 o 
   7   5   8      503.73      485.32     14.43 o 
   8   5   8      218.55      236.03     10.73 o 
  -6   6   8       34.78       18.79      5.78 o 
  -5   6   8       94.37       88.85      4.37 o 
  -4   6   8       36.08       34.85      4.67 o 
  -3   6   8      177.80      175.05      6.51 o 
  -2   6   8      101.55       92.09      4.03 o 
  -1   6   8        6.51       -0.65      1.56 o 
   0   6   8      687.19      631.30     14.72 o 
   1   6   8        6.50        6.34      1.34 o 
   2   6   8        8.51        7.38      1.44 o 
   3   6   8       92.17       87.01      3.11 o 
   4   6   8       11.92       12.77      1.79 o 
   5   6   8      154.65      149.13      5.38 o 
   6   6   8       22.98       21.59      2.54 o 
   7   6   8       11.61       15.55      2.88 o 
   8   6   8       19.39       22.98      4.01 o 
  -5   7   8       45.57       38.16      3.20 o 
  -4   7   8       52.05       42.59      3.36 o 
  -3   7   8      489.89      475.13     11.59 o 
  -2   7   8      230.86      212.11      5.14 o 
  -1   7   8     1150.85     1116.59     21.87 o 
   0   7   8      843.06      800.91     15.23 o 
   1   7   8       74.39       73.05      3.08 o 
   2   7   8     1867.28     1833.59     60.22 o 
   3   7   8     2385.57     2440.16    124.02 o 
   4   7   8      603.10      618.35     32.38 o 
   5   7   8      530.32      568.34     29.78 o 
   6   7   8      329.42      329.27     17.92 o 
   7   7   8       41.68       52.04      5.20 o 
   8   7   8      381.48      435.36     23.99 o 
  -4   8   8       13.78        9.29      3.14 o 
  -3   8   8       20.38       18.19      3.33 o 
  -2   8   8      614.94      617.47     12.40 o 
  -1   8   8       58.72       67.76      2.73 o 
   0   8   8      241.14      232.44      6.17 o 
   1   8   8        5.13       11.18      2.41 o 
   2   8   8        2.48        2.60      3.18 o 
   3   8   8      820.45      760.29     39.89 o 
   4   8   8       45.31       53.77      5.20 o 
   5   8   8      214.30      220.57     12.72 o 
   6   8   8       46.88       50.01      4.63 o 
   7   8   8       63.27       71.69      6.07 o 
  -4   9   8       35.45       41.39      3.74 o 
  -3   9   8      162.18      160.13      5.56 o 
  -2   9   8       12.03        9.38      2.31 o 
  -1   9   8       64.27       53.86      3.84 o 
   0   9   8      570.51      533.80     12.41 o 
   1   9   8       90.73       88.40      4.18 o 
   2   9   8      229.08      198.31     13.01 o 
   3   9   8      400.65      385.93     21.68 o 
   4   9   8       76.16       74.58      6.65 o 
   5   9   8      598.80      580.48     30.93 o 
   6   9   8      472.72      518.33     27.46 o 
   7   9   8        8.54        8.96      3.47 o 
  -3  10   8       29.23       30.03      3.67 o 
  -2  10   8      497.05      512.62     12.40 o 
  -1  10   8       33.91       30.17      3.13 o 
   0  10   8      341.67      348.67      9.99 o 
   1  10   8      570.32      602.20     21.25 o 
   2  10   8       24.39       23.99      5.49 o 
   3  10   8       40.03       35.27      5.78 o 
   4  10   8      167.43      145.99     10.41 o 
   5  10   8      166.42      153.50     10.41 o 
   6  10   8      258.71      244.57     14.45 o 
   7  10   8       38.96       33.82      4.63 o 
  -2  11   8        7.20        5.09      5.06 o 
  -1  11   8        0.09       -4.33      2.89 o 
   0  11   8       72.46       71.18      3.98 o 
   1  11   8        1.21        0.29      5.49 o 
   2  11   8        8.23        4.91      5.20 o 
   3  11   8      415.55      407.90     23.99 o 
   4  11   8       19.07       17.63      4.91 o 
   5  11   8        7.88        3.47      4.34 o 
   6  11   8       65.33       61.86      6.36 o 
   0  12   8       76.39       83.19      5.24 o 
   1  12   8      326.03      325.80     21.68 o 
   2  12   8      169.19      166.22     13.59 o 
   3  12   8       47.64       42.78      7.52 o 
   4  12   8      331.52      322.33     20.24 o 
   5  12   8       33.86       34.69      6.36 o 
  -3  -7   9        3.65        0.87      3.47 o 
  -2  -7   9       96.68      103.20      6.36 o 
  -5  -6   9        3.79       24.86     11.56 o 
  -4  -6   9      114.04      123.56      6.86 o 
  -3  -6   9       38.53       34.98      4.05 o 
  -2  -6   9      248.73      268.56     11.85 o 
  -1  -6   9      175.69      196.93      6.74 o 
   0  -6   9       10.54       10.38      2.78 o 
   1  -6   9      167.32      180.34      6.79 o 
  -6  -5   9        8.81       11.85     11.27 o 
  -5  -5   9       72.66       72.56     14.17 o 
  -4  -5   9        2.18        5.89      3.30 o 
  -3  -5   9      444.34      449.97     13.22 o 
  -2  -5   9        0.66        0.84      2.58 o 
  -1  -5   9       81.47       92.31      4.86 o 
   0  -5   9        1.25        1.79      2.33 o 
   1  -5   9        2.53        1.67      2.23 o 
   2  -5   9      154.50      169.24      8.05 o 
  -6  -4   9       34.14       46.83     13.01 o 
  -5  -4   9      113.26      114.40      6.58 o 
  -4  -4   9      168.00      181.48     15.93 o 
  -3  -4   9        4.35        6.12      2.73 o 
  -2  -4   9       24.25       21.91      2.13 o 
  -1  -4   9      540.60      519.38     12.56 o 
   0  -4   9       72.56       70.24      3.33 o 
   1  -4   9      256.57      265.85      8.70 o 
   2  -4   9      305.99      314.15      8.25 o 
   3  -4   9        4.76        6.89      3.82 o 
  -7  -3   9      123.28      132.40     17.92 o 
  -6  -3   9      138.89      165.36     18.21 o 
  -5  -3   9       50.56       54.74      4.32 o 
  -4  -3   9       32.87       34.07      6.26 o 
  -3  -3   9      363.32      367.50      8.95 o 
  -2  -3   9       11.18       10.30      1.70 o 
  -1  -3   9      831.33      779.35     16.21 o 
   0  -3   9      464.78      475.27     11.51 o 
   1  -3   9       81.67       81.51      3.24 o 
   2  -3   9      176.91      172.42      4.82 o 
   3  -3   9      180.25      178.43      6.85 o 
   4  -3   9       28.15       35.20      3.95 o 
  -7  -2   9       12.36       18.21     12.14 o 
  -6  -2   9       22.81       27.17     10.41 o 
  -5  -2   9       58.17       61.90      4.17 o 
  -4  -2   9       54.20       52.67      3.67 o 
  -3  -2   9      533.28      501.45      9.26 o 
  -2  -2   9       18.46       16.08      1.68 o 
  -1  -2   9      232.90      224.86      5.61 o 
   0  -2   9        4.58        3.71      1.45 o 
   1  -2   9      485.14      438.32      8.86 o 
   2  -2   9      784.19      787.67     17.50 o 
   3  -2   9       54.18       56.70      3.50 o 
   4  -2   9      165.21      170.65      9.02 o 
   5  -2   9      170.22      174.31     16.19 o 
  -7  -1   9        4.78        7.52     12.14 o 
  -6  -1   9      158.81      168.42     14.02 o 
  -5  -1   9      517.26      501.30     14.34 o 
  -4  -1   9       68.73       68.38      2.63 o 
  -3  -1   9      526.67      523.36     10.99 o 
  -2  -1   9      480.61      450.00     12.35 o 
  -1  -1   9      349.13      353.25      9.63 o 
   0  -1   9      616.84      624.66     13.28 o 
   1  -1   9      659.93      621.30     11.09 o 
   2  -1   9      354.68      338.62      8.44 o 
   3  -1   9      877.19      858.07     18.86 o 
   4  -1   9       83.16       83.80      4.97 o 
   5  -1   9      202.23      204.60     10.08 o 
  -7   0   9        0.03       -0.29     11.27 o 
  -6   0   9       19.54       20.99      5.43 o 
  -5   0   9       96.68      102.20      5.26 o 
  -4   0   9       21.72       24.48      1.92 o 
  -3   0   9     1073.12     1058.60     32.72 o 
  -2   0   9      189.56      189.34      4.82 o 
  -1   0   9      234.64      218.22      4.52 o 
   0   0   9       70.97       76.91      2.54 o 
   1   0   9       37.25       35.03      1.61 o 
   2   0   9       97.92      118.95      3.72 o 
   3   0   9      381.01      366.20      8.93 o 
   4   0   9       67.79       70.11      4.28 o 
   5   0   9      244.85      264.42     11.36 o 
   6   0   9       60.85       61.17      6.07 o 
  -7   1   9       27.03        2.89     11.85 o 
  -6   1   9      337.46      324.57     10.70 o 
  -5   1   9      560.58      543.71     15.30 o 
  -4   1   9      201.64      192.45      5.17 o 
  -3   1   9      941.81      915.20     18.10 o 
  -2   1   9     1164.06     1136.91     18.29 o 
  -1   1   9       60.79       59.51      2.10 o 
   0   1   9     2178.86     2020.74     34.72 o 
   1   1   9      953.61      926.78     15.72 o 
   2   1   9       72.58       72.81      2.68 o 
   3   1   9     1662.02     1595.56     35.93 o 
   4   1   9      482.46      449.31     13.09 o 
   5   1   9      183.51      181.84     13.35 o 
   6   1   9      232.51      231.09     10.45 o 
  -7   2   9       49.29       40.17      6.07 o 
  -6   2   9       53.80       56.25      8.34 o 
  -5   2   9      152.17      154.42      6.57 o 
  -4   2   9      103.16       94.73      4.46 o 
  -3   2   9       50.33       46.32      2.44 o 
  -2   2   9      356.19      350.85      5.97 o 
  -1   2   9      459.74      450.48      7.75 o 
   0   2   9        9.67       11.57      1.42 o 
   1   2   9      289.40      287.96      6.25 o 
   2   2   9        0.35       -0.49      2.44 o 
   3   2   9      607.10      557.37     13.30 o 
   4   2   9      165.25      153.39      5.93 o 
   5   2   9      148.72      156.43      6.44 o 
   6   2   9       13.14       15.23      3.95 o 
   7   2   9        0.43        0.97      4.03 o 
  -7   3   9       98.97      105.86     10.55 o 
  -6   3   9       27.93       35.07      4.38 o 
  -5   3   9      466.18      475.17     13.91 o 
  -4   3   9      731.00      681.14     14.87 o 
  -3   3   9      488.47      498.25      9.64 o 
  -2   3   9     2030.95     1991.37     26.25 o 
  -1   3   9      786.02      790.22     12.56 o 
   0   3   9     2428.69     2439.66     42.10 o 
   1   3   9      217.59      215.04      4.47 o 
   2   3   9      581.73      558.04     10.22 o 
   3   3   9     1987.50     1925.95     34.47 o 
   4   3   9      711.88      692.34     18.54 o 
   5   3   9      127.18      128.55      8.13 o 
   6   3   9      644.35      617.86     17.62 o 
   7   3   9      124.24      132.56     14.31 o 
  -6   4   9        1.92        0.87      4.91 o 
  -5   4   9        5.26        6.91      2.67 o 
  -4   4   9      428.61      430.26      9.17 o 
  -3   4   9      233.36      231.63      8.38 o 
  -2   4   9       40.63       43.71      1.89 o 
  -1   4   9       11.20       11.62      1.31 o 
   0   4   9        1.49        1.47      1.05 o 
   1   4   9       17.05       14.08      1.40 o 
   2   4   9      279.14      275.58      6.30 o 
   3   4   9        2.62        2.59      3.21 o 
   4   4   9      197.73      197.23      5.72 o 
   5   4   9      134.06      145.91      5.71 o 
   6   4   9       16.23       20.58      3.02 o 
   7   4   9       34.65       39.60      4.39 o 
  -6   5   9       23.47       34.11      6.07 o 
  -5   5   9      493.91      470.57     13.24 o 
  -4   5   9      153.53      149.00      5.13 o 
  -3   5   9       14.34       11.08      1.93 o 
  -2   5   9     1592.19     1511.56     27.82 o 
  -1   5   9      859.01      849.82     17.19 o 
   0   5   9     1092.89     1096.04     20.17 o 
   1   5   9     1114.59     1100.02     21.34 o 
   2   5   9     1062.96     1082.14     21.51 o 
   3   5   9       22.56       23.52      1.96 o 
   4   5   9     1048.27     1046.56     23.69 o 
   5   5   9      513.44      516.57     14.36 o 
   6   5   9      671.98      695.49     19.02 o 
   7   5   9       57.33       62.02      4.20 o 
  -5   6   9        9.06        7.78      3.61 o 
  -4   6   9      194.41      201.02      7.40 o 
  -3   6   9       33.24       35.34      2.65 o 
  -2   6   9       23.72       25.87      2.20 o 
  -1   6   9     1247.18     1189.99     21.11 o 
   0   6   9        8.06       10.83      1.84 o 
   1   6   9        4.80        3.55      1.58 o 
   2   6   9      426.98      412.77     11.89 o 
   3   6   9      172.12      168.51      5.99 o 
   4   6   9       36.62       39.85      4.63 o 
   5   6   9      434.30      435.01     12.21 o 
   6   6   9       33.68       35.61      3.06 o 
   7   6   9        3.29        7.90      2.80 o 
  -5   7   9       11.16       11.65      2.79 o 
  -4   7   9      126.99      114.98      4.59 o 
  -3   7   9       59.76       56.90      3.69 o 
  -2   7   9      216.88      189.16      5.28 o 
  -1   7   9       21.35       17.92      2.04 o 
   0   7   9       32.83       33.71      2.54 o 
   1   7   9     1442.88     1394.10     31.12 o 
   2   7   9      789.11      754.83     25.41 o 
   3   7   9      152.27      141.65      9.54 o 
   4   7   9      894.53      916.11     47.70 o 
   5   7   9       68.06       68.80      6.07 o 
   6   7   9      100.91      124.02      8.67 o 
   7   7   9      311.40      348.06     19.66 o 
  -4   8   9      342.70      346.27      9.36 o 
  -3   8   9      393.24      389.61      9.99 o 
  -2   8   9       24.28       24.09      2.49 o 
  -1   8   9      264.26      272.76      6.03 o 
   0   8   9       89.90      100.78      3.55 o 
   1   8   9      680.15      610.86     22.40 o 
   2   8   9      774.80      752.26     25.27 o 
   3   8   9       19.83       20.81      4.05 o 
   4   8   9       17.77       19.08      4.05 o 
   5   8   9      268.34      292.26     16.77 o 
   6   8   9        9.49       11.56      3.76 o 
   7   8   9      341.41      396.34     21.68 o 
  -3   9   9        0.15        0.29      2.86 o 
  -2   9   9        3.90        4.42      2.24 o 
  -1   9   9      135.51      136.81      7.51 o 
   0   9   9        1.01        1.50      2.24 o 
   1   9   9        0.57        0.74      2.71 o 
   2   9   9       64.11       63.60      6.65 o 
   3   9   9        0.63        4.05      3.76 o 
   4   9   9      461.10      445.19     24.57 o 
   5   9   9       46.57       39.32      5.20 o 
   6   9   9       11.98       18.50      4.34 o 
   7   9   9        1.38        0.87      3.76 o 
  -2  10   9       84.57       88.27      5.19 o 
  -1  10   9      295.16      290.22      8.93 o 
   0  10   9      331.59      336.69      9.73 o 
   1  10   9       12.39        9.59      3.19 o 
   2  10   9      132.22      134.14     10.70 o 
   3  10   9     1190.27     1112.69     58.68 o 
   4  10   9      169.70      147.43     10.70 o 
   5  10   9      189.24      186.75     12.14 o 
   6  10   9        4.59        4.05      4.05 o 
  -1  11   9        2.70       -3.85      3.10 o 
   0  11   9       17.66       23.64      3.03 o 
   1  11   9        4.84        6.36      5.78 o 
   2  11   9       91.82       87.30      8.96 o 
   3  11   9      101.69       96.55      8.96 o 
   4  11   9       20.02       20.81      5.20 o 
   5  11   9       43.93       37.58      5.78 o 
   6  11   9        4.75       -2.31      4.34 o 
   0  12   9      256.65      254.85     10.29 o 
   1  12   9       14.02       18.21      7.23 o 
   2  12   9       65.01       61.86      8.67 o 
   3  12   9      448.49      418.31     25.44 o 
   4  12   9        5.45        4.05      5.49 o 
   5  12   9      309.05      272.61     17.63 o 
  -3  -6  10      109.69      126.04      8.09 o 
  -2  -6  10       79.71       83.55      6.07 o 
  -5  -5  10      507.44      509.40     74.73 o 
  -4  -5  10      148.17      169.40      8.96 o 
  -3  -5  10       44.97       52.32      4.91 o 
  -2  -5  10      284.59      316.38      9.40 o 
  -1  -5  10      122.73      129.76      6.65 o 
   0  -5  10      122.16      130.42      5.68 o 
   1  -5  10      187.54      204.42      7.20 o 
  -5  -4  10       47.66       61.73     14.60 o 
  -4  -4  10       19.87       22.20     10.70 o 
  -3  -4  10      152.53      158.15      7.13 o 
  -2  -4  10      122.22      128.20      4.75 o 
  -1  -4  10       18.42       17.17      3.30 o 
   0  -4  10      343.15      351.32     10.40 o 
   1  -4  10      105.08       99.57      6.31 o 
   2  -4  10       52.04       51.89      4.86 o 
  -6  -3  10      158.20      156.11     19.08 o 
  -5  -3  10       70.06       86.30      8.09 o 
  -4  -3  10      176.91      178.48     16.19 o 
  -3  -3  10      350.23      329.70      7.19 o 
  -2  -3  10      437.62      450.11     11.81 o 
  -1  -3  10      373.28      397.66     10.12 o 
   0  -3  10      125.39      112.37      4.25 o 
   1  -3  10      571.94      537.74     13.24 o 
   2  -3  10      332.83      316.81     11.03 o 
   3  -3  10       25.45       25.23      4.63 o 
  -6  -2  10      350.39      418.31     32.38 o 
  -5  -2  10      147.05      138.60      6.18 o 
  -4  -2  10        1.40       -1.48      2.78 o 
  -3  -2  10       11.32        8.29      1.64 o 
  -2  -2  10        0.78        0.62      2.63 o 
  -1  -2  10       82.36       72.59      4.92 o 
   0  -2  10       41.00       38.71      3.81 o 
   1  -2  10      106.42      115.28      5.46 o 
   2  -2  10       16.10       12.44      2.64 o 
   3  -2  10       79.21       72.92      4.42 o 
   4  -2  10      230.49      254.29      8.64 o 
  -6  -1  10      147.09      144.64     13.73 o 
  -5  -1  10       17.41       13.43      6.71 o 
  -4  -1  10     1216.86     1169.45     37.76 o 
  -3  -1  10      341.60      328.79      6.89 o 
  -2  -1  10      213.85      207.76      5.30 o 
  -1  -1  10     1017.67      990.02     20.18 o 
   0  -1  10      242.98      231.55      5.33 o 
   1  -1  10      480.44      490.13      9.70 o 
   2  -1  10      844.84      844.38     18.63 o 
   3  -1  10      144.22      135.32      4.95 o 
   4  -1  10      324.54      326.87     13.38 o 
  -7   0  10        5.53       15.03     13.01 o 
  -6   0  10      117.21      111.28      6.54 o 
  -5   0  10      264.80      258.26      9.51 o 
  -4   0  10      167.30      159.84      4.87 o 
  -3   0  10      302.04      306.24      7.99 o 
  -2   0  10        9.31        6.62      1.64 o 
  -1   0  10       11.55       11.39      1.50 o 
   0   0  10      333.71      315.59      6.76 o 
   1   0  10      188.27      160.36      3.72 o 
   2   0  10        3.91        5.41      2.05 o 
   3   0  10       77.65       79.59      3.51 o 
   4   0  10       57.51       60.75      4.39 o 
   5   0  10        6.45       10.54      4.07 o 
  -6   1  10      512.36      504.36     15.12 o 
  -5   1  10       78.55       70.58      7.23 o 
  -4   1  10      770.69      768.10     16.59 o 
  -3   1  10       10.92       10.26      2.12 o 
  -2   1  10      927.67      900.17     17.43 o 
  -1   1  10     1480.64     1439.55     26.67 o 
   0   1  10      346.70      342.38      7.08 o 
   1   1  10      338.88      351.78      7.62 o 
   2   1  10     1481.45     1430.35     27.35 o 
   3   1  10      175.73      187.59      6.98 o 
   4   1  10      340.56      328.24     13.66 o 
   5   1  10      535.19      534.90     19.03 o 
   6   1  10       96.93       98.07      6.71 o 
  -6   2  10       28.89       31.74     13.96 o 
  -5   2  10       63.53       61.40      4.61 o 
  -4   2  10        1.78        4.31      1.99 o 
  -3   2  10       41.60       46.13      4.12 o 
  -2   2  10      108.73      107.05      3.14 o 
  -1   2  10      413.27      408.15      8.30 o 
   0   2  10      449.89      460.67      9.13 o 
   1   2  10      166.92      137.74      3.90 o 
   2   2  10       33.96       35.24      2.10 o 
   3   2  10      305.51      317.28      9.84 o 
   4   2  10        1.07        3.03      2.63 o 
   5   2  10       80.74       80.19      4.59 o 
   6   2  10       16.39       18.17      4.07 o 
  -6   3  10      379.87      395.22     14.06 o 
  -5   3  10       22.27       25.38      5.35 o 
  -4   3  10      436.18      422.52     10.59 o 
  -3   3  10      482.39      470.80      9.78 o 
  -2   3  10      323.77      322.59      6.32 o 
  -1   3  10       31.34       32.98      2.69 o 
   0   3  10      921.92      931.11     18.56 o 
   1   3  10      382.91      389.44      9.36 o 
   2   3  10     1024.65     1024.76     18.09 o 
   3   3  10      176.22      187.69      5.35 o 
   4   3  10      246.48      251.96     11.34 o 
   5   3  10      407.43      447.52     13.26 o 
   6   3  10       87.36       93.39      6.13 o 
  -6   4  10       19.29       25.15      5.78 o 
  -5   4  10      750.18      715.28     16.92 o 
  -4   4  10        2.93        4.84      4.14 o 
  -3   4  10       44.36       48.58      3.18 o 
  -2   4  10      121.63      121.72      3.01 o 
  -1   4  10       62.11       54.30      2.13 o 
   0   4  10      387.48      390.88      7.33 o 
   1   4  10     1065.85     1055.82     20.67 o 
   2   4  10       30.22       32.96      1.98 o 
   3   4  10      177.96      184.89      5.54 o 
   4   4  10       60.95       56.30      3.43 o 
   5   4  10      112.28      118.44      5.23 o 
   6   4  10      185.27      194.73      7.38 o 
  -5   5  10       93.26       84.68      4.51 o 
  -4   5  10       12.46       10.14      2.58 o 
  -3   5  10      270.39      261.63      7.24 o 
  -2   5  10       84.30       78.70      3.82 o 
  -1   5  10       16.32       17.26      1.54 o 
   0   5  10      691.40      685.63     13.81 o 
   1   5  10      822.20      817.19     16.20 o 
   2   5  10       77.22       78.62      2.76 o 
   3   5  10      826.78      821.43     18.90 o 
   4   5  10      116.03      118.68      4.94 o 
   5   5  10       34.50       52.83      5.91 o 
   6   5  10       36.08       42.24      3.45 o 
   7   5  10        9.21       11.49      3.82 o 
  -5   6  10      165.48      169.75     17.49 o 
  -4   6  10        5.13        8.40      2.57 o 
  -3   6  10      544.27      505.88     17.93 o 
  -2   6  10      551.29      547.18     12.06 o 
  -1   6  10       54.11       61.82      2.33 o 
   0   6  10      223.68      217.16      8.85 o 
   1   6  10      491.11      503.10     11.62 o 
   2   6  10        8.20        8.03      1.99 o 
   3   6  10     1678.47     1616.85     82.97 o 
   4   6  10      513.96      486.82     26.31 o 
   5   6  10       42.99       48.57      5.49 o 
   6   6  10      266.10      275.21     16.19 o 
   7   6  10      157.92      183.57     12.43 o 
  -4   7  10        4.30        4.24      2.61 o 
  -3   7  10       55.45       47.64      3.39 o 
  -2   7  10        3.11        4.69      2.26 o 
  -1   7  10       10.63        7.24      1.74 o 
   0   7  10      387.62      382.62     11.75 o 
   1   7  10      143.36      139.59      7.81 o 
   2   7  10        5.45        8.29      1.99 o 
   3   7  10        1.17        1.16      3.18 o 
   4   7  10       73.18       72.27      6.65 o 
   5   7  10       98.56      116.50      8.67 o 
   6   7  10      129.71      140.78      9.83 o 
   7   7  10       49.22       45.39      5.78 o 
  -4   8  10       42.34       44.56      3.40 o 
  -3   8  10       26.26       25.20      2.83 o 
  -2   8  10      148.22      149.15      5.17 o 
  -1   8  10      504.69      446.11     12.33 o 
   0   8  10      198.18      200.62      6.80 o 
   1   8  10      843.50      863.85     29.49 o 
   2   8  10       93.57       97.44      9.11 o 
   3   8  10      281.69      274.92     16.48 o 
   4   8  10      259.67      278.10     16.48 o 
   5   8  10      641.75      683.97     36.42 o 
   6   8  10      578.77      679.93     36.14 o 
   7   8  10      211.25      235.31     14.45 o 
  -3   9  10       21.73       31.62      3.16 o 
  -2   9  10       10.04        9.29      2.40 o 
  -1   9  10      232.48      230.00      7.46 o 
   0   9  10        8.55        8.98      2.62 o 
   1   9  10        4.77        7.55      3.05 o 
   2   9  10       51.27       49.43      6.36 o 
   3   9  10        0.44       -2.60      3.76 o 
   4   9  10       20.48       22.26      4.91 o 
   5   9  10       64.29       65.91      6.65 o 
   6   9  10        0.03       -5.78      4.05 o 
  -2  10  10       62.60       74.19      5.78 o 
  -1  10  10      140.96      143.82      5.96 o 
   0  10  10        9.31        6.68      2.65 o 
   1  10  10      784.28      745.18     37.44 o 
   2  10  10      264.31      239.36     15.90 o 
   3  10  10       26.22       27.75      5.49 o 
   4  10  10      267.19      276.36     17.06 o 
   5  10  10      200.45      198.02     13.30 o 
   6  10  10       54.74       56.08      6.65 o 
  -1  11  10      231.82      257.51      9.52 o 
   0  11  10       88.84      102.09      4.81 o 
   1  11  10        3.61       -0.58      5.78 o 
   2  11  10      293.48      244.57     16.77 o 
   3  11  10       21.23       26.60      6.07 o 
   4  11  10       19.04       13.59      5.49 o 
   5  11  10      118.71      109.56      9.83 o 
   1  12  10      218.45      190.51     15.03 o 
   2  12  10      141.00      145.99     13.01 o 
   3  12  10       24.30       20.24      6.94 o 
   4  12  10      180.13      172.58     13.59 o 
  -2  -5  11      111.64      121.09      5.52 o 
  -4  -4  11        1.07       -4.05      3.76 o 
  -3  -4  11        5.26        7.23      3.76 o 
  -2  -4  11        1.07        0.87      2.66 o 
  -1  -4  11       48.41       50.46      3.66 o 
   0  -4  11       21.96       26.69      3.19 o 
   1  -4  11       17.54       23.74      3.05 o 
  -5  -3  11      221.85      201.78     10.12 o 
  -4  -3  11      101.49       98.87      6.36 o 
  -3  -3  11      136.75      148.94      6.22 o 
  -2  -3  11      334.08      337.80     10.02 o 
  -1  -3  11      153.41      153.82      5.92 o 
   0  -3  11      643.30      661.85     17.88 o 
   1  -3  11      112.45      116.88      5.64 o 
   2  -3  11       45.82       47.28      8.82 o 
  -5  -2  11       77.62       79.83      9.11 o 
  -4  -2  11       48.80       53.19      5.20 o 
  -3  -2  11        9.94       10.82      1.92 o 
  -2  -2  11      117.22      114.83     12.01 o 
  -1  -2  11       62.96       57.91      3.66 o 
   0  -2  11        1.30        1.60      2.19 o 
   1  -2  11       85.30       92.16      6.47 o 
   2  -2  11       13.24       15.00      3.95 o 
   3  -2  11        5.83        3.01      9.83 o 
  -6  -1  11      147.30      147.77      8.39 o 
  -5  -1  11      347.02      348.19     18.50 o 
  -4  -1  11      113.49      108.42      7.95 o 
  -3  -1  11      115.28      106.46      3.55 o 
  -2  -1  11      492.17      494.17     12.09 o 
  -1  -1  11       49.31       59.65      2.75 o 
   0  -1  11      751.62      701.90     16.36 o 
   1  -1  11      513.48      525.71     10.48 o 
   2  -1  11      182.12      181.11      5.88 o 
   3  -1  11      454.48      478.17     13.21 o 
   4  -1  11      110.43       99.90      6.75 o 
  -6   0  11        5.57        7.17      4.36 o 
  -5   0  11      199.93      194.66      9.54 o 
  -4   0  11       45.76       47.53      2.83 o 
  -3   0  11       10.53       13.62      1.92 o 
  -2   0  11       99.37      100.40      4.08 o 
  -1   0  11      194.50      215.08      5.58 o 
   0   0  11        2.08        3.13      1.57 o 
   1   0  11      482.28      437.73      9.36 o 
   2   0  11      165.43      172.85      5.52 o 
   3   0  11        2.68        2.02      2.41 o 
   4   0  11       37.72       41.65      9.83 o 
  -6   1  11        2.06       -1.73      4.63 o 
  -5   1  11        1.19        3.43      3.59 o 
  -4   1  11       99.94       96.01      4.05 o 
  -3   1  11       73.14       74.50      3.86 o 
  -2   1  11      426.34      427.57     10.66 o 
  -1   1  11       17.16       22.00      1.81 o 
   0   1  11      162.16      170.71      4.31 o 
   1   1  11      391.08      439.41     10.29 o 
   2   1  11      160.60      148.96      5.17 o 
   3   1  11      298.26      300.77      9.81 o 
   4   1  11      399.49      409.18     12.63 o 
   5   1  11      131.89      149.85      8.35 o 
  -6   2  11        3.06        7.52      5.20 o 
  -5   2  11       48.12       38.87     11.27 o 
  -4   2  11      134.44      142.57      5.01 o 
  -3   2  11      674.56      647.75     25.74 o 
  -2   2  11       76.38       76.16      3.44 o 
  -1   2  11      463.08      467.57      9.50 o 
   0   2  11        5.54        5.04      1.66 o 
   1   2  11      504.19      510.88     12.00 o 
   2   2  11      649.04      610.26     13.61 o 
   3   2  11      115.51       93.49      4.65 o 
   4   2  11      211.92      209.43      6.13 o 
   5   2  11      146.37      152.66      8.06 o 
  -6   3  11        0.06        7.23      5.49 o 
  -5   3  11       39.86       39.11      4.86 o 
  -4   3  11        0.65        1.94      2.30 o 
  -3   3  11      309.39      320.66      7.33 o 
  -2   3  11       38.31       38.12      2.47 o 
  -1   3  11       95.12      100.95      5.41 o 
   0   3  11        6.60       10.02      2.51 o 
   1   3  11      199.48      215.07      5.99 o 
   2   3  11       18.25       18.97      3.30 o 
   3   3  11        2.25        3.52      1.89 o 
   4   3  11      253.97      253.08      8.51 o 
   5   3  11       23.91       26.19      3.40 o 
   6   3  11      126.25      130.92      7.32 o 
  -5   4  11        3.35        2.07      2.49 o 
  -4   4  11      102.16      112.24      4.98 o 
  -3   4  11      152.16      151.79      6.55 o 
  -2   4  11       55.03       58.98      2.47 o 
  -1   4  11     1927.64     1935.23     32.91 o 
   0   4  11      261.34      268.60      7.29 o 
   1   4  11      338.50      355.13      7.76 o 
   2   4  11      630.81      625.77     14.54 o 
   3   4  11      433.89      426.97     10.33 o 
   4   4  11      451.48      447.56     12.88 o 
   5   4  11      591.91      567.38     16.02 o 
   6   4  11       31.50       31.71      4.28 o 
  -5   5  11        3.74        4.41      4.05 o 
  -4   5  11       26.01       24.60      2.94 o 
  -3   5  11        3.31        2.55      2.58 o 
  -2   5  11       29.27       33.96      2.81 o 
  -1   5  11       59.25       59.57      2.49 o 
   0   5  11      428.85      415.13      9.93 o 
   1   5  11      227.91      224.75      5.50 o 
   2   5  11       28.38       31.34      2.63 o 
   3   5  11       78.54       72.01      4.89 o 
   4   5  11       13.00       15.45      4.25 o 
   5   5  11        1.34        6.40      2.59 o 
   6   5  11       10.20       19.21      3.23 o 
  -5   6  11       25.38       19.78      3.90 o 
  -4   6  11      164.74      172.07      9.66 o 
  -3   6  11      257.62      264.77      7.55 o 
  -2   6  11       15.15       17.07      2.46 o 
  -1   6  11      357.91      358.28      6.73 o 
   0   6  11      512.74      512.99     12.65 o 
   1   6  11      557.32      572.02     15.69 o 
   2   6  11      701.44      688.82     23.60 o 
   3   6  11      684.42      691.20     37.00 o 
   4   6  11      222.65      226.35     14.17 o 
   5   6  11      721.70      742.66     39.60 o 
   6   6  11      146.15      161.31     11.56 o 
  -4   7  11        7.55        5.01      2.81 o 
  -3   7  11       11.72       16.41      3.05 o 
  -2   7  11       94.09       95.54      6.03 o 
  -1   7  11       13.33        9.80      2.08 o 
   0   7  11      390.12      376.28      9.25 o 
   1   7  11       95.76      101.40     10.41 o 
   2   7  11       17.74       13.98      2.56 o 
   3   7  11       15.64       15.61      4.34 o 
   4   7  11        5.39        7.81      3.76 o 
   5   7  11        0.18       -0.58      4.05 o 
   6   7  11       89.96       91.64      8.38 o 
  -3   8  11      117.13      102.98      5.71 o 
  -2   8  11       44.49       42.71      2.94 o 
  -1   8  11      105.70      107.79      5.10 o 
   0   8  11      511.78      505.87     11.24 o 
   1   8  11        8.21        5.99      3.05 o 
   2   8  11      205.43      193.37      9.83 o 
   3   8  11      919.79      907.44     47.99 o 
   4   8  11      109.21      117.66      9.25 o 
   5   8  11      342.42      364.25     20.81 o 
   6   8  11      150.20      171.43     11.85 o 
  -3   9  11       43.74       44.45      3.40 o 
  -2   9  11      245.33      243.12      9.10 o 
  -1   9  11        9.51       10.19      2.90 o 
   0   9  11      194.26      196.31      6.73 o 
   1   9  11      265.52      272.23     16.91 o 
   2   9  11       62.19       63.60      7.23 o 
   3   9  11      127.36      123.73     10.12 o 
   4   9  11      167.51      159.57     11.27 o 
   5   9  11       10.27       14.17      5.20 o 
   6   9  11      254.11      287.93     17.63 o 
  -2  10  11      106.29      115.51      6.03 o 
  -1  10  11        8.76        5.65      3.32 o 
   0  10  11      253.87      250.47     11.08 o 
   1  10  11        7.20        8.04      3.33 o 
   2  10  11       82.73       82.39      8.67 o 
   3  10  11      283.40      291.11     18.21 o 
   4  10  11       25.45       31.80      6.07 o 
   5  10  11      165.48      169.11     12.14 o 
   0  11  11        3.94        5.65      4.19 o 
   1  11  11      297.52      327.69     13.05 o 
   2  11  11      149.50      150.90     12.72 o 
   3  11  11       73.17       80.94      8.67 o 
   4  11  11      200.86      188.19     13.88 o 
  -4  -3  12      147.70      151.48      8.96 o 
  -3  -3  12      122.82      129.69      5.78 o 
  -2  -3  12      137.81      133.05      5.72 o 
  -1  -3  12      356.36      368.33     11.03 o 
   0  -3  12       37.65       41.98      3.61 o 
  -4  -2  12       37.87       40.18      5.20 o 
  -3  -2  12      208.61      215.17      5.84 o 
  -2  -2  12       59.27       61.99      3.78 o 
  -1  -2  12       59.64       61.12      3.78 o 
   0  -2  12      220.09      232.59      7.74 o 
   1  -2  12       13.63       15.90      4.91 o 
   2  -2  12       40.19       44.26      4.63 o 
  -5  -1  12       17.43       20.24      4.91 o 
  -4  -1  12        4.69       13.30      4.34 o 
  -3  -1  12       61.24       66.62      4.12 o 
  -2  -1  12       20.04       16.19      2.67 o 
  -1  -1  12      207.65      212.24      6.51 o 
   0  -1  12      156.98      171.77     11.73 o 
   1  -1  12      112.34      115.06      7.52 o 
   2  -1  12      201.01      209.17     18.65 o 
   3  -1  12      234.82      264.43      8.74 o 
  -5   0  12      179.86      180.39     10.12 o 
  -4   0  12        3.50        2.05      2.46 o 
  -3   0  12      238.44      248.14      6.09 o 
  -2   0  12      330.76      316.73      8.58 o 
  -1   0  12      124.40      116.62      4.02 o 
   0   0  12      639.19      663.07     15.65 o 
   1   0  12      188.78      186.85      6.79 o 
   2   0  12       60.92       55.69      3.82 o 
   3   0  12      194.88      191.09      7.00 o 
  -5   1  12        6.13       10.70      4.91 o 
  -4   1  12        0.57        2.02      3.27 o 
  -3   1  12       17.33       14.91      2.60 o 
  -2   1  12      119.14      108.75      4.43 o 
  -1   1  12        2.44        0.13      1.83 o 
   0   1  12      182.23      196.83      5.44 o 
   1   1  12        5.83        7.39      2.72 o 
   2   1  12       43.24       44.78      4.88 o 
   3   1  12      215.00      240.96     10.49 o 
   4   1  12        9.23       13.52      3.95 o 
  -5   2  12      420.31      436.52     18.50 o 
  -4   2  12      135.97      127.70      4.93 o 
  -3   2  12      248.98      258.97      7.47 o 
  -2   2  12      324.72      339.04     13.20 o 
  -1   2  12      165.19      180.83      5.02 o 
   0   2  12     1029.98     1014.01     19.26 o 
   1   2  12      701.96      636.93     16.78 o 
   2   2  12      191.15      171.26      5.42 o 
   3   2  12      539.59      532.18     15.40 o 
   4   2  12      294.90      302.74      9.41 o 
  -5   3  12       14.39       23.57     10.55 o 
  -4   3  12      109.41      111.55      6.53 o 
  -3   3  12        0.14        6.28      2.27 o 
  -2   3  12       26.35       40.41      6.03 o 
  -1   3  12       35.87       41.93      2.30 o 
   0   3  12       12.94       15.39      2.11 o 
   1   3  12      116.17      105.53      4.14 o 
   2   3  12        0.19       -0.45      2.10 o 
   3   3  12       78.19       74.70      3.54 o 
   4   3  12       24.79       22.38      3.40 o 
   5   3  12       81.21       90.94      7.81 o 
  -5   4  12      109.54      105.80      8.38 o 
  -4   4  12       87.72       93.96      5.78 o 
  -3   4  12      131.88      133.54      5.31 o 
  -2   4  12      584.29      580.50     12.34 o 
  -1   4  12      230.37      233.96      5.16 o 
   0   4  12      237.64      244.27      6.07 o 
   1   4  12      793.22      841.47     18.64 o 
   2   4  12      536.84      550.03     13.04 o 
   3   4  12      500.92      481.11     11.72 o 
   4   4  12      422.83      409.90     12.33 o 
   5   4  12       94.97      101.39      7.41 o 
  -4   5  12      219.64      211.28     11.27 o 
  -3   5  12       67.52       72.36      4.25 o 
  -2   5  12       34.59       33.43      2.91 o 
  -1   5  12      238.89      235.70      5.51 o 
   0   5  12        1.32        0.73      1.93 o 
   1   5  12       71.55       76.06      3.77 o 
   2   5  12      206.80      190.54      8.11 o 
   3   5  12        4.33        2.31      3.76 o 
   4   5  12       24.30       22.84      5.20 o 
   5   5  12        1.18       -0.58      4.05 o 
  -4   6  12       27.95       25.78      3.07 o 
  -3   6  12       10.19       13.21      3.02 o 
  -2   6  12      317.64      311.40      8.33 o 
  -1   6  12      159.67      163.50      4.78 o 
   0   6  12        6.70       10.03      2.80 o 
   1   6  12      606.79      582.36     15.18 o 
   2   6  12      309.17      310.09     11.80 o 
   3   6  12       94.16       99.45      8.38 o 
   4   6  12      524.06      517.75     28.62 o 
   5   6  12      107.07      112.45      9.54 o 
  -3   7  12      136.50      143.37      5.38 o 
  -2   7  12       70.06       72.31      3.57 o 
  -1   7  12      409.86      408.15     10.14 o 
   0   7  12       72.63       76.59      3.89 o 
   1   7  12       72.18       76.56      5.06 o 
   2   7  12      393.27      381.89     15.18 o 
   3   7  12      138.78      145.70     10.70 o 
   4   7  12      104.97      107.83      8.96 o 
   5   7  12      245.81      257.00     15.90 o 
  -3   8  12        5.95        6.41      2.90 o 
  -2   8  12       41.51       36.23      5.20 o 
  -1   8  12      156.31      176.57      8.78 o 
   0   8  12        1.79       -2.26      2.42 o 
   1   8  12      242.21      244.83     10.28 o 
   2   8  12       72.85       74.84      7.08 o 
   3   8  12        4.42        6.07      4.63 o 
   4   8  12      295.66      311.92     19.08 o 
   5   8  12       67.04       75.74      7.81 o 
  -2   9  12       22.83       20.56      3.80 o 
  -1   9  12      257.85      252.94      9.31 o 
   0   9  12      342.66      345.63      8.36 o 
   1   9  12       21.60       22.94      5.64 o 
   2   9  12      142.89      131.53     10.99 o 
   3   9  12      259.38      247.75     16.19 o 
   4   9  12      141.75      153.79     11.85 o 
   5   9  12      499.11      546.95     30.64 o 
  -1  10  12       53.42       61.93      6.22 o 
   0  10  12        1.90        1.95      2.85 o 
   1  10  12       41.52       49.15      5.20 o 
   2  10  12       84.64       83.83      8.96 o 
   3  10  12        1.31       -3.18      4.91 o 
   4  10  12       13.00        7.81      5.78 o 
   1  11  12       20.66       23.22      4.06 o 
   2  11  12       94.21       92.80     10.12 o 
   3  11  12      152.57      158.42     13.30 o 
  -2  -2  13      150.82      154.61      6.34 o 
  -1  -2  13      215.83      221.06      7.76 o 
  -3  -1  13       15.08       15.79      3.11 o 
  -2  -1  13       10.22       13.59      3.07 o 
  -1  -1  13       35.11       36.48      4.05 o 
   0  -1  13        2.53        4.08      2.89 o 
   1  -1  13      124.95      123.73      8.09 o 
  -4   0  13      392.30      398.94     17.06 o 
  -3   0  13      166.67      156.80      6.21 o 
  -2   0  13      162.48      148.01      6.03 o 
  -1   0  13      555.56      573.65     15.83 o 
   0   0  13      231.53      235.90      8.82 o 
   1   0  13      167.44      163.62      9.54 o 
   2   0  13      228.52      218.93      8.73 o 
  -4   1  13       17.02       14.48      2.99 o 
  -3   1  13       87.22       90.95      4.17 o 
  -2   1  13        6.51        7.86      2.74 o 
  -1   1  13        1.73        1.20      2.54 o 
   0   1  13      238.81      267.88      7.48 o 
   1   1  13       70.62       68.86      4.10 o 
   2   1  13        8.47        9.79      2.85 o 
   3   1  13        1.24        1.95      3.78 o 
  -4   2  13       80.22       82.43      7.08 o 
  -3   2  13      163.32      168.77      6.73 o 
  -2   2  13      187.65      195.57      6.36 o 
  -1   2  13      405.62      403.26     10.29 o 
   0   2  13      343.73      325.19     11.39 o 
   1   2  13      121.08      116.61      8.00 o 
   2   2  13      630.66      639.70     14.64 o 
   3   2  13      196.12      215.91      9.87 o 
  -4   3  13        6.39        4.05      2.89 o 
  -3   3  13      174.13      185.18      8.84 o 
  -2   3  13       98.11      104.99      4.67 o 
  -1   3  13       27.98       30.13      2.62 o 
   0   3  13      197.46      202.10      6.16 o 
   1   3  13       10.66        8.59      2.92 o 
   2   3  13       47.52       53.92      3.86 o 
   3   3  13       63.96       68.29      3.58 o 
   4   3  13        3.17        1.57      4.34 o 
  -4   4  13       14.71        8.09      3.90 o 
  -3   4  13      124.26      125.91     10.05 o 
  -2   4  13        1.92        6.32      2.17 o 
  -1   4  13      104.04      115.50      4.46 o 
   0   4  13      569.44      609.49     14.23 o 
   1   4  13       37.04       39.56      2.88 o 
   2   4  13      219.92      219.12      8.52 o 
   3   4  13      168.23      164.12      6.39 o 
   4   4  13      168.62      164.62      8.88 o 
  -4   5  13        3.35        5.70      3.10 o 
  -3   5  13      217.36      220.87      6.93 o 
  -2   5  13      192.64      196.63      5.26 o 
  -1   5  13      156.14      162.87      5.27 o 
   0   5  13      281.79      292.24      9.20 o 
   1   5  13      419.03      433.36     12.00 o 
   2   5  13       76.30       87.69      5.41 o 
   3   5  13      173.93      182.12     12.72 o 
   4   5  13      136.28      138.76     10.99 o 
  -3   6  13       54.79       54.02      4.83 o 
  -2   6  13        6.27        2.39      2.56 o 
  -1   6  13        7.08        5.26      3.26 o 
   0   6  13      191.70      183.84     10.01 o 
   1   6  13       16.99       18.33      3.48 o 
   2   6  13       73.97       81.24      5.00 o 
   3   6  13      207.58      223.46     14.74 o 
   4   6  13       42.28       54.64      6.65 o 
  -3   7  13       13.06       12.33      2.92 o 
  -2   7  13      150.20      157.06      5.54 o 
  -1   7  13      161.98      165.31      5.79 o 
   0   7  13       76.99       70.37      3.99 o 
   1   7  13      829.36      838.45     29.28 o 
   2   7  13      210.18      228.69      9.31 o 
   3   7  13      278.78      292.84     18.21 o 
   4   7  13      294.22      333.03     19.95 o 
  -2   8  13        4.47        2.14      3.37 o 
  -1   8  13       22.97       26.67      3.89 o 
   0   8  13        0.12       -1.24      2.68 o 
   1   8  13        8.29       11.15      3.61 o 
   2   8  13       12.84       12.94      3.10 o 
   3   8  13      138.76      141.65     11.27 o 
   4   8  13        7.36        0.87      4.91 o 
  -1   9  13       10.75        7.19      7.08 o 
   0   9  13        8.41        8.07      2.71 o 
   1   9  13      430.85      446.10     24.86 o 
   2   9  13      147.75      157.26     12.72 o 
   3   9  13      176.36      160.15     12.43 o 
   4   9  13      401.14      426.11     25.15 o 
   1  10  13        1.30        5.03      3.80 o 
   2  10  13      177.11      185.59     14.45 o 
   3  10  13        0.75       -3.18      5.49 o 
  -2   0  14      339.45      377.56     11.45 o 
  -1   0  14       50.38       53.74      4.05 o 
   0   0  14       58.60       65.62      6.36 o 
  -3   1  14        5.89        6.54      6.79 o 
  -2   1  14      170.73      197.88      9.25 o 
  -1   1  14      102.26      108.75      4.89 o 
   0   1  14        2.34        2.89      4.63 o 
   1   1  14       36.27       41.63      5.49 o 
  -3   2  14        8.36        7.99      3.12 o 
  -2   2  14      148.11      161.66      8.82 o 
  -1   2  14       31.16       26.58      4.23 o 
   0   2  14       67.13       80.16      5.34 o 
   1   2  14      227.20      264.22     12.72 o 
   2   2  14       37.21       40.11      4.36 o 
  -3   3  14      105.00      111.23      5.67 o 
  -2   3  14      121.49      129.05      4.67 o 
  -1   3  14      260.66      286.63      7.28 o 
   0   3  14      205.89      229.81      7.68 o 
   1   3  14      126.54      137.38      5.08 o 
   2   3  14      194.06      216.17      8.13 o 
   3   3  14       22.91       26.30      3.36 o 
  -3   4  14        6.81        7.58      2.88 o 
  -2   4  14       46.22       52.38      5.09 o 
  -1   4  14       67.39       70.09      4.86 o 
   0   4  14        0.43        8.07      4.48 o 
   1   4  14       78.59       80.87      4.21 o 
   2   4  14      139.79      163.35      8.03 o 
   3   4  14       15.81       16.16      3.33 o 
  -3   5  14      249.36      265.20      7.95 o 
  -2   5  14      109.87      117.96      4.04 o 
  -1   5  14      230.69      265.53      9.79 o 
   0   5  14      469.21      487.70     13.57 o 
   1   5  14       77.91       76.93      4.50 o 
   2   5  14      338.01      351.95     13.61 o 
   3   5  14      185.52      201.78     14.17 o 
  -2   6  14       46.02       53.77      4.70 o 
  -1   6  14       84.89       85.55      6.07 o 
   0   6  14        9.69        7.77      2.93 o 
   1   6  14        6.42       10.49      3.78 o 
   2   6  14       85.46       99.23      6.04 o 
   3   6  14        5.17        6.36      5.20 o 
  -2   7  14        8.25        3.23      3.46 o 
  -1   7  14      135.47      129.33      5.08 o 
   0   7  14      650.28      657.72     17.50 o 
   1   7  14       15.76       14.56      3.78 o 
   2   7  14      285.97      286.23     18.21 o 
   3   7  14      214.32      227.80     15.61 o 
  -1   8  14        2.06       -0.04      3.76 o 
   0   8  14      101.80      114.63      6.51 o 
   1   8  14       40.73       44.76      4.72 o 
   2   8  14        7.03        8.47      3.10 o 
   3   8  14       48.22       45.39      7.23 o 
   1   9  14       18.17       12.56      3.95 o 
   0   3  15       48.95       54.92      6.94 o 
  -1   4  15       15.29       17.10      4.01 o 
   0   4  15       58.12       66.79      4.92 o 
   1   4  15       12.13       15.32      4.48 o 
  -1   5  15      119.96      137.06      8.67 o 
   0   5  15        5.28        6.48      3.68 o 
   1   5  15      268.48      288.36      9.17 o 
   0   6  15        2.39        4.53      3.61 o 
   1   6  15        1.04        0.38      2.89 o 
                                                 
